# Supplementary material for: Methyl 12-bromo­dehydro­abietate
Source: Acta Crystallogr Sect E Struct Rep Online. 2010 Apr 28;66(Pt 5):o1207. doi: 10.1107/S1600536810012201 (PMC2979028; doi:10.1107/S1600536810012201)
Supplement: Supplementary file 2 [file e-66-o1207-Isup2.hkl]

# 
# h,k,l, Fc-squared, Fo-squared, sigma(Fo-squared) and status flag 
# 
data_I
_shelx_title ' X in C2' 
_shelx_refln_list_code          4 
_shelx_F_calc_maximum      195.40 
_exptl_crystal_F_000       824.00 
_reflns_d_resolution_high  0.8316 
 
loop_ 
 _symmetry_equiv_pos_as_xyz 
 'x, y, z' 
 '-x, y, -z' 
 'x+1/2, y+1/2, z' 
 '-x+1/2, y+1/2, -z' 
 
_cell_length_a    13.8880 
_cell_length_b     6.1260 
_cell_length_c    23.3820 
_cell_angle_alpha  90.000 
_cell_angle_beta  103.190 
_cell_angle_gamma  90.000 
 
_shelx_F_squared_multiplier     1.000 
 
loop_ 
 _refln_index_h 
 _refln_index_k 
 _refln_index_l 
 _refln_F_squared_calc 
 _refln_F_squared_meas 
 _refln_F_squared_sigma 
 _refln_observed_status 
   1  -7   0       57.25       96.58     65.30 o 
   3  -7   0      176.88      184.75     69.18 o 
   5  -7   0       54.83        0.00     72.85 o 
   0  -6   0     1069.85     1087.58     66.45 o 
   2  -6   0      458.37      413.06     58.01 o 
   4  -6   0       36.02      103.16     55.42 o 
   6  -6   0       87.19      100.03     61.06 o 
   8  -6   0      183.43      236.92     66.85 o 
   1  -5   0       42.35       61.74     40.06 o 
   3  -5   0     1820.58     1853.21     62.19 o 
   5  -5   0      576.17      540.64     52.83 o 
   7  -5   0      304.37      236.12     56.18 o 
   9  -5   0      227.03      241.23     60.14 o 
  11  -5   0       16.74      110.28     63.37 o 
   0  -4   0     3264.36     3533.86     61.28 o 
   2  -4   0     3223.72     3461.50     60.95 o 
   4  -4   0     1543.80     1555.20     51.24 o 
   6  -4   0      493.45      518.15     42.50 o 
   8  -4   0       21.96       91.63     43.76 o 
  10  -4   0      213.61      306.17     54.10 o 
  12  -4   0      305.00      234.16     64.96 o 
   1  -3   0     2779.93     2635.59     44.70 o 
   3  -3   0     1946.30     1859.35     41.95 o 
   5  -3   0     3610.92     3588.76     58.56 o 
   7  -3   0      723.97      708.52     41.20 o 
   9  -3   0       36.49       -3.70     40.20 o 
  11  -3   0       30.48       62.55     47.46 o 
  13  -3   0      344.45      304.54     63.19 o 
   0  -2   0    12163.43    14218.86     75.16 o 
   2  -2   0    13754.87    15177.02     81.81 o 
   4  -2   0     1617.75     1504.84     32.20 o 
   6  -2   0      587.55      600.32     31.01 o 
   8  -2   0      712.86      607.89     38.59 o 
  10  -2   0       34.15       69.69     39.92 o 
  12  -2   0      370.61      377.19     54.00 o 
  14  -2   0      250.87      221.48     61.79 o 
   1  -1   0      965.39      973.85     15.02 o 
   3  -1   0    15847.32    15017.41    296.97 o 
   5  -1   0     9847.05     9812.45     69.91 o 
   7  -1   0      286.03      274.14     27.08 o 
   9  -1   0      209.32      260.14     33.65 o 
  11  -1   0       48.01       53.51     40.47 o 
  13  -1   0      432.91      445.59     55.11 o 
  15  -1   0      232.28      304.93     63.29 o 
   2   0   0     3990.02     3718.93     25.18 o 
   4   0   0     7279.30     6627.97     48.44 o 
   6   0   0      601.16      756.30     26.08 o 
   8   0   0      541.55      505.58     31.26 o 
  10   0   0      573.61      544.52     42.12 o 
  12   0   0     1583.16     1435.59     60.71 o 
  14   0   0      240.92      302.63     57.26 o 
  16   0   0      162.70      338.32     68.62 o 
   1   1   0      378.25      420.14     11.35 o 
   3   1   0    16791.17    14306.35    292.28 o 
   5   1   0     9852.69     9420.56     68.85 o 
   7   1   0      296.05      269.35     26.95 o 
   9   1   0      199.67      261.77     34.06 o 
  11   1   0       25.15      -39.78     39.78 o 
  13   1   0      331.98      262.25     56.46 o 
  15   1   0      257.92      354.94     64.67 o 
   0   2   0    11874.94    13611.76     73.68 o 
   2   2   0    14764.14    15374.17     82.25 o 
   4   2   0     1536.78     1471.47     32.59 o 
   6   2   0      626.19      587.13     31.02 o 
   8   2   0      708.60      667.27     38.17 o 
  10   2   0       45.27       32.24     39.79 o 
  12   2   0      428.08      389.80     53.33 o 
  14   2   0      247.84      256.08     62.47 o 
   1   3   0     3073.98     3153.23     46.79 o 
   3   3   0     1642.33     1562.81     38.93 o 
   5   3   0     3669.08     3608.95     57.73 o 
   7   3   0      643.69      621.67     41.04 o 
   9   3   0       41.56        0.96     40.47 o 
  11   3   0       36.70      -38.41     49.80 o 
  13   3   0      262.61      312.81     60.69 o 
   0   4   0     3073.92     3303.47     59.66 o 
   2   4   0     3170.10     3138.40     59.25 o 
   4   4   0     1861.67     1834.71     52.59 o 
   6   4   0      455.35      420.54     42.63 o 
   8   4   0       20.53       64.75     44.86 o 
  10   4   0      241.61      258.15     55.48 o 
  12   4   0      265.27      229.18     63.85 o 
   1   5   0       64.82       19.07     42.40 o 
   3   5   0     1751.58     1684.29     60.09 o 
   5   5   0      468.19      450.14     49.91 o 
   7   5   0      369.18      368.52     55.51 o 
   9   5   0      236.51      320.19     58.77 o 
  11   5   0       15.30      -14.40     65.29 o 
   0   6   0     1009.12     1028.69     64.91 o 
   2   6   0      442.91      431.86     56.49 o 
   4   6   0       13.57      -53.91     53.91 o 
   6   6   0       84.71       54.61     58.73 o 
   8   6   0      177.68      150.71     67.39 o 
   1   7   0       69.80      164.77     68.32 o 
   3   7   0      176.61      107.75     69.04 o 
  -5  -7   1       43.95      133.48     69.14 o 
  -3  -7   1       66.10       46.51     69.56 o 
  -1  -7   1       57.75       17.01     65.85 o 
   1  -7   1      146.40        7.14     69.03 o 
   3  -7   1      120.66       53.93     69.44 o 
  -8  -6   1       72.21      191.80     64.35 o 
  -6  -6   1       28.67       59.53     58.85 o 
  -4  -6   1       60.70       -7.27     57.07 o 
  -2  -6   1       32.43      116.05     53.50 o 
   0  -6   1       45.81       21.45     38.21 o 
   2  -6   1      529.08      525.67     59.54 o 
   4  -6   1      418.31      530.17     60.60 o 
   6  -6   1       11.16       30.04     58.29 o 
   8  -6   1      130.53      165.78     68.20 o 
 -11  -5   1       60.22       93.84     66.54 o 
  -9  -5   1       78.11       66.41     60.23 o 
  -7  -5   1      165.22      222.24     53.95 o 
  -5  -5   1       38.91       63.79     45.27 o 
  -3  -5   1      528.19      429.17     50.62 o 
  -1  -5   1     1641.64     1659.77     58.00 o 
   1  -5   1      370.87      267.60     46.59 o 
   3  -5   1      485.22      532.61     49.23 o 
   5  -5   1      520.84      503.48     51.16 o 
   7  -5   1      593.75      595.46     59.56 o 
   9  -5   1       95.07      137.63     58.32 o 
  11  -5   1      117.27      157.67     65.32 o 
 -12  -4   1        3.75       -5.35     60.62 o 
 -10  -4   1      694.95      694.26     59.59 o 
  -8  -4   1      614.34      563.35     50.64 o 
  -6  -4   1      201.28      210.24     39.41 o 
  -4  -4   1      189.25      237.43     36.53 o 
  -2  -4   1     1523.00     1471.60     47.11 o 
   0  -4   1     2125.24     2302.68     44.11 o 
   2  -4   1     3231.62     3222.83     60.95 o 
   4  -4   1     2265.33     2266.74     57.17 o 
   6  -4   1     2706.41     2577.05     65.05 o 
   8  -4   1      944.27     1032.78     55.55 o 
  10  -4   1      440.33      411.92     58.00 o 
  12  -4   1      261.52      191.83     67.28 o 
 -13  -3   1      589.75      602.05     67.52 o 
 -11  -3   1     1051.65     1069.20     60.11 o 
  -9  -3   1      196.47      157.22     42.43 o 
  -7  -3   1      442.90      490.36     38.51 o 
  -5  -3   1      436.58      481.19     31.65 o 
  -3  -3   1     5029.30     5175.31     61.27 o 
  -1  -3   1     2800.26     2877.52     45.83 o 
   1  -3   1     6682.58     7356.33     69.24 o 
   3  -3   1     7314.66     7897.86     72.90 o 
   5  -3   1     1994.91     2006.89     47.45 o 
   7  -3   1      959.42      963.84     45.26 o 
   9  -3   1      337.41      357.96     45.21 o 
  11  -3   1      312.92      235.04     55.08 o 
  13  -3   1       17.89        2.61     60.63 o 
 -14  -2   1      368.56      442.09     61.82 o 
 -12  -2   1      508.36      444.42     52.94 o 
 -10  -2   1      776.16      686.64     47.94 o 
  -8  -2   1      266.05      272.47     33.53 o 
  -6  -2   1     1881.26     2051.61     42.90 o 
  -4  -2   1     1381.44     1354.82     31.29 o 
  -2  -2   1     2679.52     2734.07     35.56 o 
   0  -2   1     7789.27     8383.99    113.23 o 
   2  -2   1     1474.94     1515.08     28.48 o 
   4  -2   1     2828.07     2812.32     41.87 o 
   6  -2   1     4983.56     5026.38     62.86 o 
   8  -2   1      827.72      842.89     40.68 o 
  10  -2   1      442.87      348.42     44.69 o 
  12  -2   1      127.96      170.59     49.00 o 
  14  -2   1       22.93       52.13     60.08 o 
 -15  -1   1      398.65      473.73     66.77 o 
 -13  -1   1     2039.43     1991.09     73.13 o 
 -11  -1   1     1382.00     1215.07     53.91 o 
  -9  -1   1      663.37      591.71     38.71 o 
  -7  -1   1      506.94      533.88     29.20 o 
  -5  -1   1      317.52      328.01     20.23 o 
  -3  -1   1     1474.76     1424.36     22.75 o 
  -1  -1   1    35630.70    37919.80    440.66 o 
   1  -1   1    24118.28    26320.51    353.82 o 
   3  -1   1    11581.10    11706.87     63.78 o 
   5  -1   1     9492.22     9171.69     68.47 o 
   7  -1   1     5434.29     5293.03     64.24 o 
   9  -1   1      759.03      718.54     39.56 o 
  11  -1   1      201.29      228.21     43.94 o 
  13  -1   1       18.14       98.08     47.32 o 
  15  -1   1       75.26       57.35     64.07 o 
 -16   0   1      305.46      486.56     67.29 o 
 -14   0   1      106.65      137.77     56.40 o 
 -12   0   1      615.75      584.40     51.19 o 
 -10   0   1      794.11      752.72     42.73 o 
  -8   0   1      165.18      245.83     28.70 o 
  -6   0   1      962.45      955.39     27.29 o 
  -4   0   1     4601.86     4418.40     38.83 o 
  -2   0   1    10904.94    10403.40    182.41 o 
   2   0   1    30031.51    24370.64    332.69 o 
   4   0   1    32865.40    27067.22    450.80 o 
   6   0   1     1137.17     1043.70     30.93 o 
   8   0   1     2965.34     2518.70     50.46 o 
  10   0   1      396.39      395.97     39.18 o 
  12   0   1       23.94       -6.17     44.31 o 
  14   0   1      723.18      643.04     64.12 o 
  16   0   1       32.00      -70.37     70.37 o 
 -15   1   1      400.52      514.95     66.64 o 
 -13   1   1     2129.44     2100.02     72.61 o 
 -11   1   1     1225.43     1140.55     51.37 o 
  -9   1   1      760.47      790.05     38.46 o 
  -7   1   1      531.68      558.93     29.21 o 
  -5   1   1      222.43      259.60     19.25 o 
  -3   1   1      979.04      918.79     19.23 o 
  -1   1   1    35956.02    38920.88    448.09 o 
   1   1   1    21743.08    23095.21    327.10 o 
   3   1   1    12245.62    11645.33     63.93 o 
   5   1   1    10393.75     9913.13     71.75 o 
   7   1   1     6402.14     6182.53     68.45 o 
   9   1   1      786.07      734.24     39.98 o 
  11   1   1      162.01      116.55     42.56 o 
  13   1   1       15.51       70.50     50.75 o 
  15   1   1       81.54      124.44     64.21 o 
 -14   2   1      338.29      357.69     63.05 o 
 -12   2   1      522.44      553.36     54.32 o 
 -10   2   1      730.04      737.00     46.69 o 
  -8   2   1      330.29      387.10     33.13 o 
  -6   2   1     1894.63     2065.20     42.48 o 
  -4   2   1     1359.81     1351.88     30.73 o 
  -2   2   1     2741.39     2793.60     36.15 o 
   0   2   1     7093.00     7751.00    139.45 o 
   2   2   1     1270.72     1377.60     27.30 o 
   4   2   1     2907.93     2837.15     41.76 o 
   6   2   1     4453.09     4319.35     59.35 o 
   8   2   1      781.60      710.98     39.71 o 
  10   2   1      419.00      440.63     45.09 o 
  12   2   1      134.87      244.03     46.39 o 
  14   2   1       18.35       10.70     58.71 o 
 -13   3   1      562.91      630.30     66.55 o 
 -11   3   1      942.74      931.93     58.15 o 
  -9   3   1      266.25      268.68     43.96 o 
  -7   3   1      435.42      413.59     37.69 o 
  -5   3   1      373.10      358.28     31.08 o 
  -3   3   1     5211.65     5219.65     61.93 o 
  -1   3   1     2230.78     2414.32     42.67 o 
   1   3   1     6407.10     7109.61     66.19 o 
   3   3   1     7823.11     8070.86     75.80 o 
   5   3   1     2262.32     2209.60     49.77 o 
   7   3   1     1162.65     1206.99     46.28 o 
   9   3   1      275.08      337.78     45.06 o 
  11   3   1      277.14      185.14     52.47 o 
  13   3   1       25.68       56.93     59.26 o 
 -12   4   1       30.59      112.07     60.36 o 
 -10   4   1      680.86      637.11     59.03 o 
  -8   4   1      639.65      604.30     49.41 o 
  -6   4   1      201.58      214.08     40.37 o 
  -4   4   1      135.62      120.80     36.38 o 
  -2   4   1     1675.69     1782.00     48.55 o 
   0   4   1     2535.85     2695.78    105.36 o 
   2   4   1     2735.61     2731.18     56.01 o 
   4   4   1     2610.56     2610.01     58.97 o 
   6   4   1     2384.92     2342.72     62.15 o 
   8   4   1     1183.31     1263.84     58.79 o 
  10   4   1      352.37      296.48     57.56 o 
  12   4   1      271.35      192.25     64.54 o 
 -11   5   1       44.18       15.64     64.61 o 
  -9   5   1      119.87      218.47     58.60 o 
  -7   5   1      145.35      134.24     53.25 o 
  -5   5   1       42.87      123.74     45.27 o 
  -3   5   1      571.18      620.10     48.71 o 
  -1   5   1     1555.06     1619.82     58.38 o 
   1   5   1      520.09      531.11     46.36 o 
   3   5   1      375.73      317.34     47.42 o 
   5   5   1      443.53      423.69     50.86 o 
   7   5   1      472.13      342.30     56.91 o 
   9   5   1      131.59      201.74     59.01 o 
  11   5   1      135.45      139.16     63.68 o 
  -8   6   1       60.01      161.06     63.52 o 
  -6   6   1       27.81      -29.77     58.30 o 
  -4   6   1       53.52      113.87     55.84 o 
  -2   6   1       13.69       12.76     52.53 o 
   0   6   1       79.41       69.04     38.41 o 
   2   6   1      577.43      513.00     60.79 o 
   4   6   1      399.30      377.74     61.15 o 
   6   6   1       23.01       28.81     60.49 o 
   8   6   1      111.28      101.68     67.10 o 
  -5   7   1       40.71      -22.77     71.61 o 
  -3   7   1       85.71      116.21     69.56 o 
  -1   7   1       74.67      -63.94     69.29 o 
   1   7   1      148.92       49.82     68.35 o 
   3   7   1       91.71       21.95     68.60 o 
  -5  -7   2       35.06      127.30     68.18 o 
  -3  -7   2      187.47      158.40     68.49 o 
  -1  -7   2       27.11       55.56     66.94 o 
   1  -7   2       46.93      177.11     63.10 o 
   3  -7   2       48.11      -30.87     69.14 o 
  -8  -6   2       90.12      140.50     65.04 o 
  -6  -6   2        5.06       77.36     58.43 o 
  -4  -6   2      114.96       70.12     57.23 o 
  -2  -6   2      152.50      105.82     56.69 o 
   0  -6   2       70.72       62.67     37.78 o 
   2  -6   2       61.98      102.08     53.37 o 
   4  -6   2      422.68      391.52     60.88 o 
   6  -6   2      389.59      470.29     65.40 o 
   8  -6   2       57.62       49.11     67.63 o 
 -11  -5   2      193.05      209.20     69.32 o 
  -9  -5   2      435.90      327.22     62.53 o 
  -7  -5   2      860.63      772.82     61.02 o 
  -5  -5   2      214.12      205.42     46.82 o 
  -3  -5   2       12.23       14.13     43.89 o 
  -1  -5   2      534.06      573.66     48.56 o 
   1  -5   2      356.10      261.12     44.66 o 
   3  -5   2      824.11      799.60     51.94 o 
   5  -5   2      139.61      123.39     47.76 o 
   7  -5   2      136.49      100.88     55.31 o 
   9  -5   2      704.96      669.78     68.11 o 
  11  -5   2        8.54       54.18     65.98 o 
 -12  -4   2      345.89      424.87     64.70 o 
 -10  -4   2      294.82      196.83     54.94 o 
  -8  -4   2      396.27      345.26     49.07 o 
  -6  -4   2     1072.02      987.65     48.44 o 
  -4  -4   2      437.63      497.76     39.89 o 
  -2  -4   2      817.12      797.97     41.10 o 
   0  -4   2      479.57      509.60     25.59 o 
   2  -4   2     1013.00     1049.71     43.50 o 
   4  -4   2     3494.57     3465.52     67.40 o 
   6  -4   2     3008.80     3036.69     69.33 o 
   8  -4   2     1821.86     1905.98     66.45 o 
  10  -4   2       80.34       72.31     55.02 o 
  12  -4   2        5.13       -6.86     63.37 o 
 -15  -3   2      116.01      104.56     69.30 o 
 -13  -3   2      182.17      253.81     59.71 o 
 -11  -3   2      884.72      870.66     57.72 o 
  -9  -3   2     1795.23     1792.47     59.43 o 
  -7  -3   2      781.79      744.80     40.80 o 
  -5  -3   2      935.27      862.76     36.32 o 
  -3  -3   2      164.56      212.06     25.96 o 
  -1  -3   2     2734.20     3029.42     47.06 o 
   1  -3   2     2257.17     2462.91     42.80 o 
   3  -3   2     2227.83     2167.35     44.96 o 
   5  -3   2     3957.56     3933.70     62.18 o 
   7  -3   2     1626.42     1672.48     52.23 o 
   9  -3   2      647.86      612.64     49.55 o 
  11  -3   2      525.23      492.68     58.16 o 
  13  -3   2       27.20      -18.79     61.04 o 
 -14  -2   2      886.48      997.35     68.16 o 
 -12  -2   2     2332.39     2396.01     72.57 o 
 -10  -2   2     1734.73     1745.44     54.72 o 
  -8  -2   2     1495.13     1347.01     45.31 o 
  -6  -2   2     2748.56     2893.09     47.83 o 
  -4  -2   2      534.53      608.86     24.55 o 
  -2  -2   2     1888.92     2049.14     31.57 o 
   0  -2   2     4997.26     5598.25     79.95 o 
   2  -2   2     7689.44     8000.81     60.38 o 
   4  -2   2     4797.81     5013.06     54.63 o 
   6  -2   2     6023.42     6086.85     67.73 o 
   8  -2   2     3034.04     3042.85     60.13 o 
  10  -2   2      726.84      698.19     48.75 o 
  12  -2   2      374.29      411.81     54.00 o 
  14  -2   2      156.47      176.37     63.27 o 
 -15  -1   2      313.88      351.46     66.47 o 
 -13  -1   2      863.53      909.47     59.23 o 
 -11  -1   2     1810.40     1744.27     57.22 o 
  -9  -1   2     3677.83     3519.83     61.55 o 
  -7  -1   2     2391.36     2271.65     43.23 o 
  -5  -1   2      190.16      198.62     18.69 o 
  -3  -1   2     5731.76     5859.20     43.17 o 
  -1  -1   2     1520.06     1736.86     19.86 o 
   1  -1   2    29481.83    28889.95    394.29 o 
   3  -1   2    10863.97    11661.20     65.48 o 
   5  -1   2     6064.05     5890.94     56.46 o 
   7  -1   2      347.23      269.29     28.33 o 
   9  -1   2     2543.23     2325.40     56.59 o 
  11  -1   2      488.70      548.71     48.27 o 
  13  -1   2       21.15      -36.35     51.71 o 
  15  -1   2       32.24       31.28     63.24 o 
 -16   0   2      164.08      100.74     69.59 o 
 -14   0   2      502.63      526.40     60.49 o 
 -12   0   2     2221.64     2228.78     66.33 o 
 -10   0   2     2377.62     2293.54     57.35 o 
  -8   0   2     1046.62     1012.29     35.12 o 
  -6   0   2      127.12      141.87     19.36 o 
  -4   0   2    12103.84    11319.53    258.15 o 
  -2   0   2       53.61      131.74      7.42 o 
   0   0   2      124.91      103.70      3.56 o 
   2   0   2      192.41      213.28      9.37 o 
   4   0   2    11021.39    10320.11     64.10 o 
   6   0   2    23244.76    21893.44    476.50 o 
   8   0   2     4530.73     3943.92     61.75 o 
  10   0   2     1382.06     1301.99     50.75 o 
  12   0   2     2472.25     2352.50     71.38 o 
  14   0   2        0.90      -57.33     57.33 o 
 -15   1   2      295.19      389.48     65.10 o 
 -13   1   2     1054.10     1138.19     62.18 o 
 -11   1   2     1756.19     1693.33     56.37 o 
  -9   1   2     4009.73     3731.97     64.08 o 
  -7   1   2     2193.85     2041.72     40.37 o 
  -5   1   2      147.86      158.27     18.55 o 
  -3   1   2     5781.80     5830.02     43.49 o 
  -1   1   2     2071.70     2285.05     22.82 o 
   1   1   2    28824.43    29030.69    394.29 o 
   3   1   2     9894.11     9786.53     60.10 o 
   5   1   2     4515.30     4260.02     48.62 o 
   7   1   2      515.14      454.19     29.88 o 
   9   1   2     2603.25     2479.50     58.00 o 
  11   1   2      550.74      495.38     48.42 o 
  13   1   2       18.18       11.80     51.16 o 
  15   1   2       34.52       49.66     63.92 o 
 -14   2   2      908.37      800.38     70.65 o 
 -12   2   2     2085.34     2013.80     69.99 o 
 -10   2   2     1809.68     1633.24     57.24 o 
  -8   2   2     1467.88     1422.54     45.58 o 
  -6   2   2     2961.88     2986.22     50.01 o 
  -4   2   2      437.21      507.27     23.56 o 
  -2   2   2     1951.27     1973.28     31.73 o 
   0   2   2     4308.15     4736.52     51.74 o 
   2   2   2     7436.67     7568.05     59.19 o 
   4   2   2     4956.81     4879.69     54.27 o 
   6   2   2     6177.65     5797.65     69.10 o 
   8   2   2     3213.34     3113.47     60.76 o 
  10   2   2      623.69      620.44     48.03 o 
  12   2   2      401.63      398.81     53.73 o 
  14   2   2      152.23      158.80     63.00 o 
 -15   3   2       81.77       45.55     70.93 o 
 -13   3   2      365.49      394.56     59.90 o 
 -11   3   2      766.12      633.61     57.41 o 
  -9   3   2     2008.36     1804.02     60.48 o 
  -7   3   2      676.52      638.23     38.57 o 
  -5   3   2     1022.62     1011.73     37.59 o 
  -3   3   2      167.95      240.77     25.82 o 
  -1   3   2     3207.71     3457.74     48.80 o 
   1   3   2     2064.37     2294.22     42.45 o 
   3   3   2     2084.29     2084.99     44.21 o 
   5   3   2     3757.18     3662.10     60.12 o 
   7   3   2     1845.11     1870.46     54.52 o 
   9   3   2      548.57      605.44     47.60 o 
  11   3   2      479.78      470.58     57.33 o 
  13   3   2       10.90      -60.76     60.76 o 
 -12   4   2      283.22      297.18     64.27 o 
 -10   4   2      124.83       90.03     50.64 o 
  -8   4   2      496.11      421.22     49.37 o 
  -6   4   2      996.50      932.31     48.01 o 
  -4   4   2      453.68      535.09     39.75 o 
  -2   4   2      706.76      683.13     40.38 o 
   0   4   2      485.27      452.05     26.47 o 
   2   4   2      785.71      720.27     41.36 o 
   4   4   2     3899.02     3887.84     68.40 o 
   6   4   2     2758.68     2833.84     65.89 o 
   8   4   2     2018.48     1998.93     67.63 o 
  10   4   2       99.22       81.92     56.81 o 
  12   4   2       16.19      -46.91     62.96 o 
 -11   5   2      218.09      215.40     66.99 o 
  -9   5   2      464.91      411.93     60.75 o 
  -7   5   2      767.92      774.26     60.44 o 
  -5   5   2      278.31      246.42     47.53 o 
  -3   5   2       13.07       30.18     42.66 o 
  -1   5   2      514.66      422.15     47.32 o 
   1   5   2      408.83      436.74     46.05 o 
   3   5   2      927.57      835.89     52.38 o 
   5   5   2      152.49      157.72     47.49 o 
   7   5   2      120.70      138.88     54.35 o 
   9   5   2      630.43      691.15     65.47 o 
  11   5   2       12.69      -17.56     66.66 o 
  -8   6   2       74.95      108.53     65.03 o 
  -6   6   2       13.42       58.16     59.39 o 
  -4   6   2      100.03      144.22     55.99 o 
  -2   6   2      150.97      108.29     57.24 o 
   0   6   2       85.83      109.43     41.99 o 
   2   6   2       96.26       70.39     53.93 o 
   4   6   2      435.95      427.41     59.78 o 
   6   6   2      345.95      200.97     61.95 o 
   8   6   2       32.94      135.80     65.30 o 
  -5   7   2       42.31      -39.51     70.65 o 
  -3   7   2      186.12      344.81     69.04 o 
  -1   7   2       26.55      142.52     67.49 o 
   1   7   2       65.19      148.58     65.72 o 
   3   7   2       57.10        5.90     69.42 o 
  -5  -7   3       12.77       -1.51     70.78 o 
  -3  -7   3      265.26      259.38     71.95 o 
  -1  -7   3      121.91      198.71     66.42 o 
   1  -7   3        0.31       34.56     64.88 o 
   3  -7   3      266.54      152.41     70.71 o 
  -8  -6   3      432.39      594.43     70.63 o 
  -6  -6   3       62.35       -3.84     61.88 o 
  -4  -6   3       94.50       75.20     56.12 o 
  -2  -6   3       31.04       37.31     56.11 o 
   0  -6   3       76.59       73.37     42.81 o 
   2  -6   3       35.46      -23.60     56.52 o 
   4  -6   3        0.46      -11.11     57.61 o 
   6  -6   3       50.42      -25.38     62.69 o 
   8  -6   3      113.64      194.17     66.83 o 
 -11  -5   3      261.53      271.87     68.11 o 
  -9  -5   3      362.58      524.26     62.10 o 
  -7  -5   3     1951.66     1951.05     72.55 o 
  -5  -5   3      902.02      900.25     55.67 o 
  -3  -5   3     1332.45     1334.53     59.40 o 
  -1  -5   3       15.96       45.95     42.80 o 
   1  -5   3       55.37      105.78     40.47 o 
   3  -5   3     1254.80     1219.92     57.99 o 
   5  -5   3     1472.68     1445.78     64.39 o 
   7  -5   3      520.42      623.41     59.95 o 
   9  -5   3      259.47      389.97     60.97 o 
  11  -5   3       90.06      133.50     68.88 o 
 -12  -4   3      964.46      867.75     72.59 o 
 -10  -4   3      359.31      499.02     57.57 o 
  -8  -4   3      170.69      200.02     45.85 o 
  -6  -4   3      250.46      200.27     40.52 o 
  -4  -4   3      755.11      742.41     44.24 o 
  -2  -4   3      135.43      150.46     33.91 o 
   0  -4   3      118.83      163.18     22.96 o 
   2  -4   3      690.34      775.98     40.65 o 
   4  -4   3      222.17      295.98     41.07 o 
   6  -4   3      191.62      176.57     43.25 o 
   8  -4   3     2149.14     2125.77     69.61 o 
  10  -4   3      689.91      687.16     61.78 o 
  12  -4   3      342.97      357.27     66.76 o 
 -15  -3   3       55.56      115.79     69.28 o 
 -13  -3   3      433.29      400.59     64.73 o 
 -11  -3   3      367.33      377.74     52.22 o 
  -9  -3   3     3464.72     3263.68     71.73 o 
  -7  -3   3     2835.01     2728.15     59.21 o 
  -5  -3   3     1578.50     1701.11     44.26 o 
  -3  -3   3      404.04      439.69     30.14 o 
  -1  -3   3     5492.80     6312.38     64.79 o 
   1  -3   3       27.01       38.28     22.50 o 
   3  -3   3     2389.51     2442.15     47.79 o 
   5  -3   3     2163.34     2131.69     49.84 o 
   7  -3   3     2788.82     2861.65     62.91 o 
   9  -3   3     1169.96     1112.85     54.52 o 
  11  -3   3      484.12      417.51     58.56 o 
  13  -3   3      185.80      352.23     62.87 o 
 -14  -2   3      272.07      313.10     61.52 o 
 -12  -2   3     1339.05     1315.22     62.69 o 
 -10  -2   3     2580.26     2612.32     64.59 o 
  -8  -2   3     2022.25     1876.42     49.08 o 
  -6  -2   3     7495.84     7390.27     73.59 o 
  -4  -2   3     3442.97     3495.64     45.11 o 
  -2  -2   3      403.30      442.41     20.67 o 
   0  -2   3    14928.50    15451.00    342.50 o 
   2  -2   3      263.84      262.61     20.22 o 
   4  -2   3     1835.55     1826.92     36.97 o 
   6  -2   3     1579.42     1499.37     41.50 o 
   8  -2   3     2082.29     1922.37     53.50 o 
  10  -2   3     1285.75     1277.46     55.25 o 
  12  -2   3      409.64      475.22     56.07 o 
  14  -2   3      103.34      164.25     64.08 o 
 -15  -1   3      164.18      219.88     60.26 o 
 -13  -1   3      365.46      312.18     52.90 o 
 -11  -1   3     2305.62     2228.37     62.52 o 
  -9  -1   3     5809.43     5777.02     73.37 o 
  -7  -1   3     2286.73     2112.93     41.24 o 
  -5  -1   3     9715.86    10195.82     70.52 o 
  -3  -1   3     1181.29     1231.24     22.07 o 
  -1  -1   3    23676.93    24073.26    351.88 o 
   1  -1   3     4962.54     5309.98     37.84 o 
   3  -1   3     6449.39     6813.19     51.45 o 
   5  -1   3    16885.99    17726.24    101.90 o 
   7  -1   3     4578.52     4524.79     62.87 o 
   9  -1   3     1767.34     1674.20     52.70 o 
  11  -1   3     2356.48     2361.10     67.21 o 
  13  -1   3      408.10      379.14     60.05 o 
  15  -1   3      143.56      111.30     66.70 o 
 -16   0   3      321.46      430.56     69.91 o 
 -14   0   3      319.84      315.66     56.32 o 
 -12   0   3     1345.13     1188.15     58.57 o 
 -10   0   3     2365.19     2133.17     54.98 o 
  -8   0   3     5417.56     4936.54     64.14 o 
  -6   0   3     6246.13     5988.09     57.41 o 
  -4   0   3     2254.23     2187.29     28.63 o 
  -2   0   3       66.50       79.82      7.83 o 
   0   0   3      130.57      130.80      4.77 o 
   2   0   3    20682.62    17007.94    295.90 o 
   4   0   3      134.80      173.94     17.59 o 
   6   0   3     1415.00     1280.68     34.59 o 
   8   0   3     4852.76     4968.70     65.95 o 
  10   0   3      582.32      605.14     43.08 o 
  12   0   3      929.64      878.05     57.60 o 
  14   0   3      161.38      210.14     58.75 o 
 -15   1   3      133.56       75.07     62.99 o 
 -13   1   3      390.93      430.95     52.49 o 
 -11   1   3     2188.73     2003.09     59.57 o 
  -9   1   3     5401.99     5022.26     72.19 o 
  -7   1   3     2638.53     2492.17     44.86 o 
  -5   1   3    10164.92    10450.56     71.88 o 
  -3   1   3      971.93      978.25     20.47 o 
  -1   1   3    23488.17    25451.13    362.57 o 
   1   1   3     5437.01     5729.37     39.48 o 
   3   1   3     5698.94     5596.17     46.73 o 
   5   1   3    16920.11    15958.88     97.17 o 
   7   1   3     3768.47     3552.97     56.71 o 
   9   1   3     1820.89     1845.80     52.02 o 
  11   1   3     2339.97     2068.60     66.51 o 
  13   1   3      400.60      371.98     58.40 o 
  15   1   3      185.84      106.93     67.12 o 
 -14   2   3      368.04      430.56     64.30 o 
 -12   2   3     1162.71     1189.90     58.77 o 
 -10   2   3     2812.07     2518.72     64.39 o 
  -8   2   3     2276.78     2017.91     51.12 o 
  -6   2   3     7881.93     7667.66     75.69 o 
  -4   2   3     3542.32     3533.02     45.44 o 
  -2   2   3      293.28      277.90     19.13 o 
   0   2   3    15077.29    15293.39    212.99 o 
   2   2   3      139.33      152.07     18.00 o 
   4   2   3     2117.04     2122.16     39.44 o 
   6   2   3     1904.87     1781.02     43.55 o 
   8   2   3     2223.45     2071.22     54.38 o 
  10   2   3     1205.43     1197.93     55.36 o 
  12   2   3      308.30      371.83     56.32 o 
  14   2   3       88.80        2.74     64.21 o 
 -15   3   3       61.10       60.23     70.93 o 
 -13   3   3      397.12      449.85     62.52 o 
 -11   3   3      215.21      188.11     48.88 o 
  -9   3   3     3347.05     2955.00     69.17 o 
  -7   3   3     2803.45     2696.90     58.36 o 
  -5   3   3     1783.49     1751.57     45.72 o 
  -3   3   3      625.37      682.31     31.30 o 
  -1   3   3     5455.16     6058.73     64.05 o 
   1   3   3       58.57       47.21     23.33 o 
   3   3   3     2519.45     2582.92     47.70 o 
   5   3   3     2030.05     1894.54     47.71 o 
   7   3   3     2779.34     2641.39     61.65 o 
   9   3   3     1373.81     1233.84     57.34 o 
  11   3   3      442.99      445.47     57.32 o 
  13   3   3      206.80      278.82     63.70 o 
 -12   4   3     1118.83     1038.84     73.46 o 
 -10   4   3      265.11      247.75     54.11 o 
  -8   4   3      111.87      122.83     45.56 o 
  -6   4   3      213.33      178.39     39.83 o 
  -4   4   3      730.30      723.83     42.99 o 
  -2   4   3       85.24      108.83     32.66 o 
   0   4   3      129.37      123.08     35.83 o 
   2   4   3      567.86      686.15     40.06 o 
   4   4   3       86.21       39.39     36.78 o 
   6   4   3      230.98      262.86     42.16 o 
   8   4   3     2111.57     1979.11     67.93 o 
  10   4   3      755.55      709.94     63.86 o 
  12   4   3      330.74      349.28     67.03 o 
 -11   5   3      245.55      299.45     67.69 o 
  -9   5   3      484.40      387.36     64.06 o 
  -7   5   3     1954.56     1872.98     71.59 o 
  -5   5   3      716.70      647.87     52.73 o 
  -3   5   3     1342.62     1286.53     56.92 o 
  -1   5   3       24.47        3.70     41.70 o 
   1   5   3       37.85       21.26     41.57 o 
   3   5   3     1276.20     1213.98     55.79 o 
   5   5   3     1555.23     1443.61     63.73 o 
   7   5   3      438.75      435.97     56.90 o 
   9   5   3      292.59      304.06     62.21 o 
  11   5   3       44.80      115.92     68.59 o 
  -8   6   3      415.72      476.23     69.39 o 
  -6   6   3       46.02       80.25     58.72 o 
  -4   6   3      114.80      108.14     57.50 o 
  -2   6   3       41.93       83.00     54.87 o 
   0   6   3       80.22       33.39     38.51 o 
   2   6   3       41.14      -55.15     55.15 o 
   4   6   3        8.58      -57.06     57.06 o 
   6   6   3       51.99       30.73     61.19 o 
   8   6   3      102.21      144.63     68.06 o 
  -5   7   3       10.23       65.29     68.58 o 
  -3   7   3      256.64      202.93     72.77 o 
  -1   7   3      128.36      170.30     68.48 o 
   1   7   3        1.03      -69.26     69.26 o 
   3   7   3      280.87      264.75     71.68 o 
  -5  -7   4       17.42       98.90     71.33 o 
  -3  -7   4      160.38      137.52     72.33 o 
  -1  -7   4       83.78      115.12     66.54 o 
   1  -7   4       63.20      249.28     65.03 o 
   3  -7   4       88.45      -37.32     72.17 o 
  -8  -6   4      296.27      306.38     70.18 o 
  -6  -6   4      630.36      524.31     68.22 o 
  -4  -6   4      879.30      819.12     69.54 o 
  -2  -6   4      161.33      165.81     59.43 o 
   0  -6   4      133.38      194.22     37.65 o 
   2  -6   4       25.71       15.50     54.73 o 
   4  -6   4       79.44       87.95     57.63 o 
   6  -6   4      226.36      279.94     64.94 o 
   8  -6   4       54.24       69.55     66.67 o 
 -11  -5   4       77.47      143.38     64.90 o 
  -9  -5   4       89.49      120.61     58.18 o 
  -7  -5   4      419.67      362.70     56.76 o 
  -5  -5   4      284.76      186.40     50.27 o 
  -3  -5   4     1305.03     1140.77     58.29 o 
  -1  -5   4      550.54      596.25     47.19 o 
   1  -5   4       79.19      -28.27     44.46 o 
   3  -5   4      214.20      186.61     47.10 o 
   5  -5   4       70.42       85.34     49.12 o 
   7  -5   4      345.96      408.29     57.84 o 
   9  -5   4      267.41      398.91     63.03 o 
  11  -5   4      372.46      307.84     74.86 o 
 -12  -4   4      219.57      225.84     62.88 o 
 -10  -4   4      732.12      836.45     60.01 o 
  -8  -4   4     2472.04     2383.97     68.36 o 
  -6  -4   4     2225.29     2183.40     60.02 o 
  -4  -4   4     2260.89     2355.73     57.31 o 
  -2  -4   4     1238.68     1328.07     46.74 o 
   0  -4   4      164.01      161.28     24.85 o 
   2  -4   4      635.15      764.36     40.90 o 
   4  -4   4      180.50      177.40     39.27 o 
   6  -4   4      358.06      310.04     46.59 o 
   8  -4   4      673.81      712.34     56.15 o 
  10  -4   4      383.91      284.97     62.10 o 
  12  -4   4      415.92      509.06     71.72 o 
 -15  -3   4       50.52       79.29     68.04 o 
 -13  -3   4      616.17      669.12     64.92 o 
 -11  -3   4      101.88      223.54     46.79 o 
  -9  -3   4     1342.40     1388.05     53.48 o 
  -7  -3   4     1431.26     1404.96     48.86 o 
  -5  -3   4     6949.95     7383.02     79.20 o 
  -3  -3   4     1357.22     1297.14     38.00 o 
  -1  -3   4      322.98      363.93     28.06 o 
   1  -3   4     1213.32     1243.69     36.30 o 
   3  -3   4     1634.75     1824.82     43.47 o 
   5  -3   4      895.24      919.06     40.16 o 
   7  -3   4      269.82      247.83     40.53 o 
   9  -3   4     1597.48     1777.61     58.92 o 
  11  -3   4      353.65      402.27     56.74 o 
  13  -3   4      226.21      219.80     65.49 o 
 -16  -2   4      113.08      223.67     70.53 o 
 -14  -2   4       22.32      100.82     56.65 o 
 -12  -2   4      169.17      223.48     47.09 o 
 -10  -2   4     3396.82     3520.32     70.76 o 
  -8  -2   4     2532.42     2430.05     53.85 o 
  -6  -2   4    11768.72    12428.18     94.40 o 
  -4  -2   4     4982.78     5579.42     56.23 o 
  -2  -2   4    15226.33    17572.22     91.42 o 
   0  -2   4     7444.13     7729.93     71.55 o 
   2  -2   4     1008.52     1111.06     28.01 o 
   4  -2   4      209.03      253.81     24.19 o 
   6  -2   4     3265.90     3370.12     56.74 o 
   8  -2   4     1363.89     1368.13     48.97 o 
  10  -2   4      579.24      613.35     48.29 o 
  12  -2   4      752.21      817.19     60.56 o 
  14  -2   4      166.68      216.59     65.47 o 
 -15  -1   4       58.65       18.66     59.95 o 
 -13  -1   4       83.97       92.48     49.26 o 
 -11  -1   4      612.37      590.04     45.01 o 
  -9  -1   4     3355.84     3037.64     59.75 o 
  -7  -1   4     4989.74     4798.12     59.69 o 
  -5  -1   4     4150.50     4343.68     46.85 o 
  -3  -1   4    12715.96    13598.74    288.55 o 
  -1  -1   4    22878.57    22229.21    353.89 o 
   1  -1   4     6775.33     6714.54     45.61 o 
   3  -1   4     1683.88     1629.19     28.57 o 
   5  -1   4     2184.44     2378.79     40.45 o 
   7  -1   4     2325.49     2410.12     49.67 o 
   9  -1   4     1895.92     1849.35     54.11 o 
  11  -1   4     1645.23     1624.34     62.25 o 
  13  -1   4      746.56      757.37     62.76 o 
  15  -1   4      135.57      136.96     67.79 o 
 -16   0   4        1.04      -17.28     66.66 o 
 -14   0   4      103.58      111.01     53.52 o 
 -12   0   4     1728.64     1667.03     62.29 o 
 -10   0   4     2291.56     2244.80     56.07 o 
  -8   0   4     5232.43     5004.11     64.33 o 
  -6   0   4     5830.36     5155.22     53.97 o 
  -4   0   4     9930.55    10483.95     62.07 o 
  -2   0   4       92.77       76.96      8.80 o 
   0   0   4     9082.93     7535.06    121.45 o 
   2   0   4    20573.74    17841.88    321.70 o 
   4   0   4     2326.95     2274.72     33.81 o 
   6   0   4     3126.11     2979.95     47.33 o 
   8   0   4     1257.73     1227.14     43.86 o 
  10   0   4     1000.18     1035.97     49.11 o 
  12   0   4      512.87      592.51     54.59 o 
  14   0   4      735.52      849.68     67.29 o 
 -15   1   4       58.72      110.71     62.42 o 
 -13   1   4       40.38      127.72     46.51 o 
 -11   1   4      705.71      648.46     46.41 o 
  -9   1   4     3340.37     3276.15     60.02 o 
  -7   1   4     4364.46     4148.30     54.71 o 
  -5   1   4     5188.88     5285.10     51.83 o 
  -3   1   4    12148.30    13110.62     69.77 o 
  -1   1   4    24760.43    26302.89    388.43 o 
   1   1   4     5850.41     5610.64     41.87 o 
   3   1   4     1696.05     1638.53     28.57 o 
   5   1   4     2695.91     2833.58     44.29 o 
   7   1   4     2175.81     2148.17     48.36 o 
   9   1   4     2085.22     1978.83     54.87 o 
  11   1   4     1510.89     1387.24     60.13 o 
  13   1   4      691.67      745.21     63.29 o 
  15   1   4      101.78       50.08     68.74 o 
 -14   2   4       19.57       53.63     56.65 o 
 -12   2   4      281.36      292.01     48.76 o 
 -10   2   4     3025.00     2947.40     66.98 o 
  -8   2   4     2556.68     2411.04     54.98 o 
  -6   2   4    12175.41    12587.08     94.67 o 
  -4   2   4     4639.02     4997.77     54.33 o 
  -2   2   4    15660.03    17813.23     93.52 o 
   0   2   4     6554.11     6530.88    104.98 o 
   2   2   4     1177.77     1215.96     28.75 o 
   4   2   4      207.91      212.85     24.60 o 
   6   2   4     2892.14     2890.68     53.51 o 
   8   2   4     1580.15     1475.21     50.28 o 
  10   2   4      581.01      673.07     47.60 o 
  12   2   4      738.29      726.99     60.28 o 
  14   2   4      153.14      167.58     65.47 o 
 -15   3   4       52.61       13.44     67.63 o 
 -13   3   4      649.24      684.76     63.55 o 
 -11   3   4       91.29       76.16     46.79 o 
  -9   3   4     1059.37      942.95     52.16 o 
  -7   3   4     1436.85     1504.68     47.48 o 
  -5   3   4     6649.46     6972.28     76.45 o 
  -3   3   4     1785.29     1840.21     42.58 o 
  -1   3   4      690.43      830.46     32.70 o 
   1   3   4     1475.19     1510.64     38.32 o 
   3   3   4     1593.77     1559.20     41.65 o 
   5   3   4     1138.07     1130.68     43.13 o 
   7   3   4      215.52      156.42     38.45 o 
   9   3   4     1931.32     1835.98     62.63 o 
  11   3   4      310.82      296.69     56.32 o 
  13   3   4      280.32      474.86     62.48 o 
 -12   4   4      249.45      300.16     62.48 o 
 -10   4   4      831.21      768.68     59.49 o 
  -8   4   4     2661.77     2495.08     70.24 o 
  -6   4   4     1851.79     1759.53     57.95 o 
  -4   4   4     2380.56     2369.57     57.07 o 
  -2   4   4     1147.67     1106.02     44.50 o 
   0   4   4       61.91       53.31     23.09 o 
   2   4   4      555.34      596.03     39.78 o 
   4   4   4      149.54      151.01     39.13 o 
   6   4   4      232.30      346.08     42.02 o 
   8   4   4      520.28      496.44     51.84 o 
  10   4   4      397.34      351.76     60.60 o 
  12   4   4      399.27      466.84     68.42 o 
 -11   5   4       63.88       62.01     64.07 o 
  -9   5   4       30.98       81.07     55.28 o 
  -7   5   4      623.03      595.01     58.06 o 
  -5   5   4      438.81      397.70     52.65 o 
  -3   5   4     1094.58     1071.88     54.36 o 
  -1   5   4      535.64      522.60     47.73 o 
   1   5   4       67.52       50.77     42.26 o 
   3   5   4      208.27      144.04     46.27 o 
   5   5   4      104.71       27.72     51.05 o 
   7   5   4      352.55      315.02     56.88 o 
   9   5   4      243.94      248.93     60.96 o 
  11   5   4      326.93      397.19     70.04 o 
  -8   6   4      344.82      157.96     70.74 o 
  -6   6   4      560.01      511.22     64.62 o 
  -4   6   4      901.99       38.01     55.23 o 
  -2   6   4      226.04       36.52     53.14 o 
   0   6   4      151.59      139.96     50.78 o 
   2   6   4       19.26       -2.33     55.69 o 
   4   6   4       99.23       61.61     57.63 o 
   6   6   4      221.22      132.62     65.49 o 
   8   6   4       73.76      108.11     67.23 o 
  -3   7   4      109.19       93.86     69.02 o 
  -1   7   4       88.84      148.46     68.47 o 
   1   7   4       62.99       43.49     67.50 o 
   3   7   4       87.37        1.51     69.70 o 
  -3  -7   5      108.16      173.86     72.45 o 
  -1  -7   5       33.91       82.72     66.94 o 
   1  -7   5       60.61      -68.60     68.60 o 
   3  -7   5      166.88      125.31     73.29 o 
  -8  -6   5       35.62      -16.87     67.22 o 
  -6  -6   5      193.09      231.72     63.83 o 
  -4  -6   5      455.06      524.76     65.15 o 
  -2  -6   5     1136.68     1221.54     71.01 o 
   0  -6   5       21.53       15.41     37.83 o 
   2  -6   5      222.53      272.95     58.08 o 
   4  -6   5       28.33      -38.27     60.22 o 
   6  -6   5       46.02       -8.23     62.56 o 
   8  -6   5       30.17      109.60     68.18 o 
 -11  -5   5       32.97       -9.88     65.43 o 
  -9  -5   5      112.20       41.17     59.69 o 
  -7  -5   5      500.85      559.86     59.26 o 
  -5  -5   5      534.68      599.38     54.46 o 
  -3  -5   5      718.97      844.30     52.73 o 
  -1  -5   5      655.03      722.24     51.07 o 
   1  -5   5     1202.74     1100.81     55.63 o 
   3  -5   5      561.07      538.82     51.59 o 
   5  -5   5      766.07      853.33     58.65 o 
   7  -5   5        0.89      -51.71     54.31 o 
   9  -5   5       44.82       40.61     62.97 o 
 -14  -4   5       16.07      215.76     66.39 o 
 -12  -4   5       48.87      162.57     57.34 o 
 -10  -4   5      435.65      518.86     58.00 o 
  -8  -4   5      211.01      301.81     48.06 o 
  -6  -4   5     1986.58     1968.03     59.65 o 
  -4  -4   5     2694.92     2894.74     61.92 o 
  -2  -4   5     2515.99     2736.33     58.13 o 
   0  -4   5     2158.70     2400.98     42.01 o 
   2  -4   5       62.41      126.37     33.62 o 
   4  -4   5      253.92      198.63     40.11 o 
   6  -4   5      396.45      345.97     46.18 o 
   8  -4   5       56.30       41.16     48.43 o 
  10  -4   5       80.96       75.19     57.76 o 
  12  -4   5       39.89       97.26     66.81 o 
 -15  -3   5      117.52      182.23     68.47 o 
 -13  -3   5       50.14       86.15     55.42 o 
 -11  -3   5      396.44      411.60     50.02 o 
  -9  -3   5      398.87      385.73     45.36 o 
  -7  -3   5     1206.38     1253.89     47.27 o 
  -5  -3   5     2921.16     3107.43     54.89 o 
  -3  -3   5     7641.16     8550.17     78.91 o 
  -1  -3   5     9273.76     9894.65     80.66 o 
   1  -3   5     1472.35     1569.17     40.11 o 
   3  -3   5     4287.05     4444.86     61.13 o 
   5  -3   5      788.66      861.88     40.40 o 
   7  -3   5      456.61      455.76     43.32 o 
   9  -3   5     1618.75     1682.25     62.79 o 
  11  -3   5      258.42      341.52     56.30 o 
  13  -3   5      216.72      215.81     66.72 o 
 -16  -2   5      120.98       16.74     70.95 o 
 -14  -2   5       93.41      157.93     56.67 o 
 -12  -2   5      183.16      200.16     46.68 o 
 -10  -2   5      397.56      437.99     41.93 o 
  -8  -2   5     1395.05     1249.81     43.75 o 
  -6  -2   5     2890.14     3008.57     50.38 o 
  -4  -2   5    13152.55    15306.26     93.73 o 
  -2  -2   5     4586.17     5166.75     50.67 o 
   0  -2   5    14045.44    14140.08     58.45 o 
   2  -2   5     5899.90     6295.55     59.38 o 
   4  -2   5       61.26      101.41     24.02 o 
   6  -2   5     1067.00     1000.06     39.80 o 
   8  -2   5      285.01      340.19     38.88 o 
  10  -2   5      110.36      110.61     43.92 o 
  12  -2   5      644.56      727.87     60.94 o 
  14  -2   5      178.64      295.93     65.06 o 
 -15  -1   5      106.07      110.33     62.16 o 
 -13  -1   5       74.40      149.42     47.20 o 
 -11  -1   5      253.73      240.10     41.48 o 
  -9  -1   5     2110.19     2036.02     51.19 o 
  -7  -1   5     5705.74     5575.97     64.30 o 
  -5  -1   5     6879.30     7348.39     60.81 o 
  -3  -1   5     6409.37     7116.95     51.66 o 
  -1  -1   5     5651.87     6033.62     43.61 o 
   1  -1   5    24246.06    20752.57    377.15 o 
   3  -1   5     1588.19     1533.15     29.61 o 
   5  -1   5      936.21      862.07     31.12 o 
   7  -1   5      192.56      170.86     29.80 o 
   9  -1   5      537.10      567.59     41.97 o 
  11  -1   5      447.66      473.05     51.00 o 
  13  -1   5      560.87      659.20     62.84 o 
  15  -1   5      212.92      252.59     68.64 o 
 -16   0   5      234.77      300.26     68.92 o 
 -14   0   5      234.44      302.63     56.43 o 
 -12   0   5       50.90       17.42     43.49 o 
 -10   0   5      491.49      548.96     38.80 o 
  -8   0   5     5825.31     5793.16     67.74 o 
  -6   0   5     3542.98     3537.54     45.84 o 
  -4   0   5    15936.16    16128.29    332.82 o 
  -2   0   5     4788.81     5235.31     37.70 o 
   0   0   5     5623.73     4756.14    133.22 o 
   2   0   5       85.05       88.31     12.09 o 
   4   0   5     7408.36     7322.97     61.37 o 
   6   0   5      320.34      344.22     26.68 o 
   8   0   5      849.25      826.52     39.45 o 
  10   0   5      316.11      384.31     42.18 o 
  12   0   5      891.03      930.93     60.47 o 
  14   0   5      564.97      769.14     69.71 o 
 -15   1   5      136.69      151.79     63.13 o 
 -13   1   5       61.44       51.72     48.84 o 
 -11   1   5      215.26      211.62     40.37 o 
  -9   1   5     2364.01     2175.82     53.09 o 
  -7   1   5     5987.60     5863.22     66.31 o 
  -5   1   5     7429.47     7658.76     63.34 o 
  -3   1   5     5952.32     6371.97     49.31 o 
  -1   1   5     5665.87     6162.65     44.51 o 
   1   1   5    23380.63    20243.52    369.30 o 
   3   1   5     1509.63     1467.61     28.75 o 
   5   1   5      824.19      756.20     30.12 o 
   7   1   5      136.05      164.20     28.56 o 
   9   1   5      587.42      563.63     43.63 o 
  11   1   5      353.02      335.55     49.60 o 
  13   1   5      596.74      592.89     62.99 o 
  15   1   5      145.95       75.21     67.93 o 
 -16   2   5       70.31       60.78     68.87 o 
 -14   2   5      132.90       91.81     59.01 o 
 -12   2   5      194.22      176.15     47.50 o 
 -10   2   5      253.68      283.10     40.52 o 
  -8   2   5     1188.74     1062.96     42.86 o 
  -6   2   5     2414.55     2356.10     46.14 o 
  -4   2   5    13724.89    15588.62     96.46 o 
  -2   2   5     5698.81     6426.54     57.06 o 
   0   2   5    12980.70    12828.75    261.48 o 
   2   2   5     6580.39     7061.32     61.50 o 
   4   2   5       36.71      -10.70     24.70 o 
   6   2   5     1091.57     1087.73     39.53 o 
   8   2   5      333.95      369.02     39.03 o 
  10   2   5      212.49      207.48     46.41 o 
  12   2   5      689.16      747.70     62.74 o 
  14   2   5      152.02      215.61     65.05 o 
 -15   3   5      143.74       94.28     70.40 o 
 -13   3   5       39.92       63.52     56.66 o 
 -11   3   5      466.84      425.77     51.83 o 
  -9   3   5      441.15      401.50     43.59 o 
  -7   3   5     1230.67     1223.40     48.11 o 
  -5   3   5     2707.49     2760.92     54.25 o 
  -3   3   5     7084.88     7179.58     74.69 o 
  -1   3   5     8761.37     9147.01     80.50 o 
   1   3   5      849.84      993.56     34.53 o 
   3   3   5     4470.40     4484.91     62.63 o 
   5   3   5      832.21      786.83     40.41 o 
   7   3   5      376.88      332.38     41.38 o 
   9   3   5     1645.28     1520.64     61.56 o 
  11   3   5      286.48      387.57     56.58 o 
  13   3   5      233.99      285.57     68.51 o 
 -12   4   5       48.38       30.18     59.54 o 
 -10   4   5      355.67      352.82     54.96 o 
  -8   4   5      333.73      364.38     48.36 o 
  -6   4   5     2114.34     2052.61     60.53 o 
  -4   4   5     2550.03     2539.28     59.63 o 
  -2   4   5     2647.06     2647.50     58.32 o 
   0   4   5     2605.35     2633.95     63.26 o 
   2   4   5      116.21      114.61     36.37 o 
   4   4   5      216.83      260.80     37.77 o 
   6   4   5      438.72      374.51     48.40 o 
   8   4   5       26.70       38.00     46.64 o 
  10   4   5       51.12      100.29     57.07 o 
  12   4   5       42.65      -65.16     65.16 o 
 -11   5   5       34.54       73.39     62.42 o 
  -9   5   5       92.16       96.32     56.94 o 
  -7   5   5      373.18      322.77     56.61 o 
  -5   5   5      636.78      713.91     53.80 o 
  -3   5   5      987.33     1092.18     55.71 o 
  -1   5   5      621.31      711.24     49.82 o 
   1   5   5     1102.66     1147.54     55.19 o 
   3   5   5      561.82      591.65     51.31 o 
   5   5   5      707.35      743.94     56.02 o 
   7   5   5        4.87       38.54     52.40 o 
   9   5   5       66.49       40.61     61.19 o 
  -8   6   5       62.02       55.15     66.40 o 
  -6   6   5      219.47      263.74     62.19 o 
  -4   6   5      334.18      288.20     60.30 o 
  -2   6   5     1138.88     1135.78     68.25 o 
   0   6   5       48.41       29.01     54.40 o 
   2   6   5      291.85      224.28     60.02 o 
   4   6   5       22.24       96.84     58.30 o 
   6   6   5       57.14      116.61     62.28 o 
   8   6   5       24.15      102.19     66.39 o 
  -3   7   5       62.59      121.00     69.01 o 
  -1   7   5       64.99       84.24     67.64 o 
   1   7   5       49.57      128.68     66.26 o 
   3   7   5      166.92       99.64     72.33 o 
  -3  -7   6      190.85      309.12     72.89 o 
  -1  -7   6      295.74      148.17     72.92 o 
   1  -7   6       34.91       19.20     67.90 o 
  -8  -6   6      244.91      253.59     69.75 o 
  -6  -6   6      319.53      438.15     65.52 o 
  -4  -6   6      102.36       71.90     61.34 o 
  -2  -6   6      372.33      504.10     62.93 o 
   0  -6   6      512.09      498.14     43.83 o 
   2  -6   6      824.59      755.29     67.74 o 
   4  -6   6      509.76      479.63     65.02 o 
   6  -6   6       43.25        8.37     63.79 o 
 -11  -5   6        4.86      109.87     64.88 o 
  -9  -5   6      173.17      298.28     58.89 o 
  -7  -5   6      108.46      150.13     54.89 o 
  -5  -5   6      563.71      617.34     55.43 o 
  -3  -5   6     1854.22     2011.79     66.07 o 
  -1  -5   6     1253.30     1287.78     55.92 o 
   1  -5   6       79.59       72.18     43.63 o 
   3  -5   6        5.34      -42.11     45.95 o 
   5  -5   6       61.41       85.47     51.72 o 
   7  -5   6       67.89      106.88     56.66 o 
   9  -5   6       60.57       99.33     63.66 o 
 -14  -4   6       89.04      193.05     69.98 o 
 -12  -4   6       69.15       81.50     59.68 o 
 -10  -4   6      123.16      136.69     53.80 o 
  -8  -4   6      180.00      162.96     47.09 o 
  -6  -4   6      371.48      381.70     45.08 o 
  -4  -4   6      599.26      637.25     44.19 o 
  -2  -4   6     1331.70     1418.29     49.52 o 
   0  -4   6     1757.50     1730.13     35.99 o 
   2  -4   6     4115.71     4031.36     68.49 o 
   4  -4   6     3040.53     3010.28     67.97 o 
   6  -4   6      352.51      411.56     48.10 o 
   8  -4   6       46.42       74.36     52.54 o 
  10  -4   6       94.69      172.89     57.36 o 
  12  -4   6       78.73       71.07     68.88 o 
 -15  -3   6      317.67      354.19     71.00 o 
 -13  -3   6      497.65      387.65     63.37 o 
 -11  -3   6      213.14      235.34     50.12 o 
  -9  -3   6       41.13       66.26     40.20 o 
  -7  -3   6      261.45      269.00     37.64 o 
  -5  -3   6     1476.87     1600.24     44.35 o 
  -3  -3   6     3537.40     3849.58     56.92 o 
  -1  -3   6     9316.67    10136.80     84.63 o 
   1  -3   6     2467.24     2317.08     46.42 o 
   3  -3   6      654.89      578.94     35.97 o 
   5  -3   6       51.81        5.21     33.89 o 
   7  -3   6     1681.63     1627.12     56.50 o 
   9  -3   6      479.92      488.79     51.29 o 
  11  -3   6       78.60       44.32     55.57 o 
  13  -3   6      197.17      306.11     65.62 o 
 -16  -2   6       81.21       72.72     68.88 o 
 -14  -2   6      157.35      199.98     58.74 o 
 -12  -2   6      199.66      167.78     48.33 o 
 -10  -2   6     1181.11     1088.29     52.20 o 
  -8  -2   6      265.95      188.24     34.90 o 
  -6  -2   6      565.18      508.38     30.17 o 
  -4  -2   6     5488.67     6366.20     61.79 o 
  -2  -2   6     3080.72     3333.17     43.17 o 
   0  -2   6     9216.30     9033.19     47.98 o 
   2  -2   6    17176.44    18554.66    103.95 o 
   4  -2   6     6592.46     6916.19     69.89 o 
   6  -2   6     1037.80      991.45     41.58 o 
   8  -2   6      535.58      558.90     43.34 o 
  10  -2   6       69.07      -12.35     45.96 o 
  12  -2   6      277.49      371.35     58.78 o 
  14  -2   6       97.78      127.75     65.72 o 
 -15  -1   6      567.56      560.72     67.51 o 
 -13  -1   6      300.77      256.73     51.24 o 
 -11  -1   6      165.81      148.41     40.22 o 
  -9  -1   6     1815.53     1652.90     49.97 o 
  -7  -1   6      925.26      954.91     34.00 o 
  -5  -1   6     2910.32     3116.93     42.50 o 
  -3  -1   6     8092.60     8707.81     59.72 o 
  -1  -1   6    11859.65    11796.26     66.19 o 
   1  -1   6     2585.27     2539.66     32.76 o 
   3  -1   6     3782.66     3718.43     45.07 o 
   5  -1   6     2364.58     2233.71     43.65 o 
   7  -1   6      374.84      470.99     34.24 o 
   9  -1   6        8.92        3.43     37.45 o 
  11  -1   6       35.16      -14.82     46.09 o 
  13  -1   6      186.78      240.36     59.44 o 
 -16   0   6      551.31      580.42     71.76 o 
 -14   0   6      437.22      364.90     59.37 o 
 -12   0   6     1285.88     1189.44     56.48 o 
 -10   0   6     1707.75     1545.36     51.01 o 
  -8   0   6      547.60      490.60     31.13 o 
  -6   0   6     7023.67     7196.23     65.49 o 
  -4   0   6    34214.39    38470.77    567.08 o 
  -2   0   6     1104.00     1122.88     20.52 o 
   0   0   6    38183.10    30461.42    849.19 o 
   2   0   6    11885.66    11152.00     67.44 o 
   4   0   6     1078.98     1031.46     29.12 o 
   6   0   6      622.07      569.81     31.84 o 
   8   0   6       27.26        5.21     32.79 o 
  10   0   6       13.11      -21.54     41.15 o 
  12   0   6      264.93      254.06     55.89 o 
  14   0   6       46.50      101.24     62.97 o 
 -15   1   6      516.16      531.72     66.26 o 
 -13   1   6      322.85      364.04     51.24 o 
 -11   1   6      197.40      232.33     40.64 o 
  -9   1   6     1806.55     1667.66     49.42 o 
  -7   1   6      638.40      624.98     30.61 o 
  -5   1   6     3373.29     3607.76     45.81 o 
  -3   1   6     9019.53     9573.09     63.50 o 
  -1   1   6    12804.84    12876.11     69.92 o 
   1   1   6     3241.11     3200.35     36.32 o 
   3   1   6     3928.52     3875.65     45.71 o 
   5   1   6     2340.50     2229.77     43.36 o 
   7   1   6      325.40      361.26     33.13 o 
   9   1   6        9.51        0.82     35.11 o 
  11   1   6       10.87      -44.58     45.40 o 
  13   1   6      233.13      289.29     61.51 o 
 -16   2   6      139.82       95.65     69.85 o 
 -14   2   6      214.78      251.51     57.66 o 
 -12   2   6      122.94      101.01     47.62 o 
 -10   2   6     1136.18      974.66     50.67 o 
  -8   2   6      279.89      217.67     34.63 o 
  -6   2   6      502.08      421.24     29.74 o 
  -4   2   6     5341.60     5712.59     60.57 o 
  -2   2   6     4023.16     4459.77     49.57 o 
   0   2   6     9733.30     9503.24    134.11 o 
   2   2   6    15653.70    16304.79     99.36 o 
   4   2   6     6780.35     6913.67     71.58 o 
   6   2   6      872.10      856.48     39.33 o 
   8   2   6      622.49      679.78     43.36 o 
  10   2   6       93.56      112.94     44.19 o 
  12   2   6      292.15      276.60     58.37 o 
  14   2   6       80.50       55.84     67.09 o 
 -15   3   6      319.34      341.56     70.59 o 
 -13   3   6      498.62      516.18     60.76 o 
 -11   3   6      260.62      282.50     49.30 o 
  -9   3   6       51.64       11.80     40.88 o 
  -7   3   6      287.75      370.73     36.28 o 
  -5   3   6     1541.29     1646.58     45.06 o 
  -3   3   6     3387.91     3477.12     55.45 o 
  -1   3   6     9213.30     9675.52     83.83 o 
   1   3   6     2000.72     1821.24     43.60 o 
   3   3   6      351.59      422.84     31.90 o 
   5   3   6       60.92       51.04     34.03 o 
   7   3   6     1721.16     1633.71     58.59 o 
   9   3   6      491.36      434.64     52.39 o 
  11   3   6       82.53      147.91     55.02 o 
  13   3   6      183.87      248.31     67.67 o 
 -12   4   6       64.67      105.50     57.76 o 
 -10   4   6      105.21       58.32     52.70 o 
  -8   4   6      142.39      135.61     45.84 o 
  -6   4   6      340.32      403.34     43.29 o 
  -4   4   6      833.50      811.45     46.18 o 
  -2   4   6     1127.25     1150.38     46.56 o 
   0   4   6     1744.70     1589.82     35.25 o 
   2   4   6     4211.35     4138.49     70.78 o 
   4   4   6     3227.71     3174.55     69.30 o 
   6   4   6      256.18      266.45     47.38 o 
   8   4   6       28.22       32.24     50.21 o 
  10   4   6      118.54      228.21     57.91 o 
  12   4   6       68.28      121.56     67.50 o 
 -11   5   6        9.16       72.15     64.47 o 
  -9   5   6      182.86      148.39     58.89 o 
  -7   5   6      152.92      134.79     54.49 o 
  -5   5   6      444.42      423.13     51.41 o 
  -3   5   6     1752.62     1708.11     62.71 o 
  -1   5   6     1477.65     1480.24     61.11 o 
   1   5   6      170.21      168.58     45.58 o 
   3   5   6       61.43       70.66     46.37 o 
   5   5   6       74.23       75.46     51.18 o 
   7   5   6       69.16       29.50     57.49 o 
   9   5   6       47.32      -12.48     63.79 o 
  -8   6   6      222.04      253.02     66.72 o 
  -6   6   6      342.71      380.36     64.84 o 
  -4   6   6       41.75      106.87     56.38 o 
  -2   6   6      323.99      288.19     61.26 o 
   0   6   6      439.21      443.69     42.37 o 
   2   6   6      866.35     1016.10     65.13 o 
   4   6   6      548.34      610.46     65.03 o 
   6   6   6       33.70       51.58     63.92 o 
  -3   7   6      194.76      333.70     69.59 o 
  -1   7   6      242.98      305.76     70.02 o 
   1   7   6       57.98       13.31     67.22 o 
  -3  -7   7       12.95      -61.59     74.07 o 
  -1  -7   7      153.37       93.46     71.64 o 
   1  -7   7      154.51      335.29     70.13 o 
  -8  -6   7       13.55       28.53     65.84 o 
  -6  -6   7       30.52       54.18     62.00 o 
  -4  -6   7       35.49      166.67     58.30 o 
  -2  -6   7      238.65      275.58     60.55 o 
   0  -6   7      190.26      119.64     41.25 o 
   2  -6   7      457.97      522.56     63.36 o 
   4  -6   7      263.12      242.09     66.32 o 
   6  -6   7      108.92       76.84     69.57 o 
 -11  -5   7      267.66      182.76     67.15 o 
  -9  -5   7      101.66      156.43     58.59 o 
  -7  -5   7       30.29        6.86     54.19 o 
  -5  -5   7       12.80       -5.21     48.01 o 
  -3  -5   7      174.48      190.41     49.56 o 
  -1  -5   7     1082.44     1061.78     55.18 o 
   1  -5   7      600.29      619.16     52.83 o 
   3  -5   7      501.48      531.46     55.42 o 
   5  -5   7      268.80      278.79     56.58 o 
   7  -5   7      257.49      441.75     62.75 o 
   9  -5   7       56.25      -24.01     66.13 o 
 -12  -4   7      148.84       72.60     65.19 o 
 -10  -4   7      199.82      262.63     51.90 o 
  -8  -4   7      230.48      251.16     48.61 o 
  -6  -4   7      219.21      262.16     40.51 o 
  -4  -4   7      696.81      778.08     45.59 o 
  -2  -4   7     1092.27     1165.29     46.13 o 
   0  -4   7     1846.16     1688.95     60.91 o 
   2  -4   7     1328.91     1357.34     50.47 o 
   4  -4   7     1183.88     1132.68     53.71 o 
   6  -4   7      559.19      594.26     50.07 o 
   8  -4   7      518.35      572.55     58.16 o 
  10  -4   7       41.07       48.56     59.54 o 
  12  -4   7       21.71      -16.60     69.96 o 
 -15  -3   7      122.45      133.11     65.73 o 
 -13  -3   7     1314.82     1382.69     73.12 o 
 -11  -3   7     1004.46     1060.97     59.96 o 
  -9  -3   7      372.49      303.47     45.63 o 
  -7  -3   7      140.57      153.20     36.65 o 
  -5  -3   7      263.05      320.44     33.25 o 
  -3  -3   7     3461.11     3893.71     57.98 o 
  -1  -3   7     3479.44     3785.02     55.78 o 
   1  -3   7     4015.04     4104.01     58.50 o 
   3  -3   7     2469.22     2492.25     53.72 o 
   5  -3   7     2694.51     2773.51     60.81 o 
   7  -3   7      984.60      941.53     52.54 o 
   9  -3   7      755.32      763.69     57.69 o 
  11  -3   7       19.89      -16.46     57.20 o 
  13  -3   7       58.76       14.82     71.34 o 
 -16  -2   7      552.31      765.27     72.31 o 
 -14  -2   7      554.50      566.90     66.27 o 
 -12  -2   7       32.31       67.22     45.82 o 
 -10  -2   7      938.62      848.46     48.95 o 
  -8  -2   7      114.14      123.40     31.71 o 
  -6  -2   7      135.07      182.06     26.77 o 
  -4  -2   7     1197.47     1299.80     35.63 o 
  -2  -2   7     2166.40     2399.13     39.22 o 
   0  -2   7     4692.75     4415.04     36.00 o 
   2  -2   7    11193.64    11702.89     85.00 o 
   4  -2   7     1940.23     2053.20     44.97 o 
   6  -2   7     2886.80     3366.71     59.27 o 
   8  -2   7     1175.73     1138.24     52.61 o 
  10  -2   7       29.12       93.14     44.45 o 
  12  -2   7       24.26       38.00     55.83 o 
  14  -2   7      144.24      240.72     69.44 o 
 -15  -1   7      631.13      697.86     67.25 o 
 -13  -1   7     1183.47     1184.46     62.91 o 
 -11  -1   7     4766.95     4698.32     82.79 o 
  -9  -1   7     1907.90     1733.93     50.27 o 
  -7  -1   7       56.96       19.21     24.43 o 
  -5  -1   7     7853.24     9187.36     71.63 o 
  -3  -1   7     2265.61     2576.48     35.63 o 
  -1  -1   7    11879.17    12135.96     71.10 o 
   1  -1   7    10777.38    10183.28     68.03 o 
   3  -1   7     6785.70     6949.95     63.27 o 
   5  -1   7     4962.05     4890.43     60.73 o 
   7  -1   7     2510.43     2632.93     56.75 o 
   9  -1   7      302.27      221.06     42.45 o 
  11  -1   7       40.53       -9.88     46.78 o 
  13  -1   7       27.12       50.07     58.44 o 
 -16   0   7      627.99      649.91     72.61 o 
 -14   0   7      591.04      642.84     59.69 o 
 -12   0   7      440.60      451.21     48.39 o 
 -10   0   7       75.94       47.62     35.68 o 
  -8   0   7      819.84      817.92     36.29 o 
  -6   0   7      198.00      238.27     23.77 o 
  -4   0   7       61.68       47.77     16.61 o 
  -2   0   7     4203.36     4283.80     39.78 o 
   0   0   7     5089.17     3963.88     80.20 o 
   2   0   7    14263.29    13380.62     79.31 o 
   4   0   7    13195.72    12596.48     87.25 o 
   6   0   7      352.32      334.59     30.26 o 
   8   0   7      909.67      867.64     45.11 o 
  10   0   7      310.52      282.88     46.02 o 
  12   0   7       11.09       37.86     52.12 o 
  14   0   7       61.69        7.13     63.38 o 
 -15   1   7      490.23      423.08     65.98 o 
 -13   1   7     1159.13     1141.15     60.83 o 
 -11   1   7     4592.38     4375.33     79.76 o 
  -9   1   7     2071.99     1998.53     51.58 o 
  -7   1   7       43.60        4.12     24.56 o 
  -5   1   7     7365.68     8465.44     70.16 o 
  -3   1   7     2544.96     2816.69     37.15 o 
  -1   1   7    12066.61    12113.29     71.71 o 
   1   1   7    12501.84    11629.99     73.52 o 
   3   1   7     7880.37     7818.57     67.12 o 
   5   1   7     5031.59     5057.14     61.90 o 
   7   1   7     2587.35     2599.23     56.50 o 
   9   1   7      166.91      264.96     38.99 o 
  11   1   7       28.40      -48.70     48.70 o 
  13   1   7       36.00        1.37     58.44 o 
 -16   2   7      557.07      412.27     75.33 o 
 -14   2   7      575.69      582.08     64.36 o 
 -12   2   7      107.89      103.75     47.48 o 
 -10   2   7      625.58      593.68     46.11 o 
  -8   2   7      197.26      139.95     34.47 o 
  -6   2   7      118.48      142.09     26.63 o 
  -4   2   7     1197.33     1322.67     33.96 o 
  -2   2   7     1513.18     1530.41     34.11 o 
   0   2   7     5737.06     5406.73     42.42 o 
   2   2   7     9686.01     9653.62     78.97 o 
   4   2   7     2091.36     2273.99     47.11 o 
   6   2   7     2588.81     2719.58     57.06 o 
   8   2   7     1508.21     1439.50     55.34 o 
  10   2   7       36.76       12.76     44.86 o 
  12   2   7       19.57      -13.99     57.47 o 
  14   2   7      155.72      210.67     69.31 o 
 -15   3   7      117.71      131.87     67.10 o 
 -13   3   7     1435.61     1438.50     71.37 o 
 -11   3   7      909.54      815.37     59.52 o 
  -9   3   7      434.83      465.13     44.82 o 
  -7   3   7      148.31      134.81     35.83 o 
  -5   3   7      334.88      325.27     35.33 o 
  -3   3   7     3323.27     3393.86     57.08 o 
  -1   3   7     4316.69     4421.51     61.79 o 
   1   3   7     3647.16     3772.98     56.93 o 
   3   3   7     2882.37     2862.31     55.82 o 
   5   3   7     2273.33     2284.90     58.15 o 
   7   3   7      790.51      680.28     50.15 o 
   9   3   7      732.01      753.96     56.72 o 
  11   3   7       17.72       92.31     54.04 o 
  13   3   7       56.49      152.97     65.85 o 
 -12   4   7      160.75      120.51     63.55 o 
 -10   4   7      259.01      316.68     53.70 o 
  -8   4   7      175.43      246.97     46.54 o 
  -6   4   7      241.37      266.73     42.03 o 
  -4   4   7      681.82      732.97     46.14 o 
  -2   4   7     1106.44     1079.63     45.58 o 
   0   4   7     1910.64     1787.20     36.36 o 
   2   4   7      898.36      890.05     46.34 o 
   4   4   7     1377.85     1398.22     54.05 o 
   6   4   7      659.18      529.20     52.02 o 
   8   4   7      588.98      472.06     59.97 o 
  10   4   7       25.27       36.76     59.12 o 
  12   4   7       27.47       81.75     67.76 o 
 -11   5   7      239.51      224.75     66.59 o 
  -9   5   7      108.51      212.84     57.77 o 
  -7   5   7       39.72       46.92     52.68 o 
  -5   5   7       29.04       16.87     46.50 o 
  -3   5   7      108.14      117.06     47.07 o 
  -1   5   7      979.10      829.71     54.46 o 
   1   5   7      661.58      776.81     54.23 o 
   3   5   7      646.45      594.05     55.46 o 
   5   5   7      210.83      217.07     52.17 o 
   7   5   7      258.11      207.62     61.66 o 
   9   5   7       50.05       12.76     64.61 o 
  -8   6   7        9.02       41.42     65.02 o 
  -6   6   7       22.27      -41.15     60.63 o 
  -4   6   7       61.11      -40.20     58.58 o 
  -2   6   7      224.08      253.18     61.24 o 
   0   6   7      180.86      194.72     40.04 o 
   2   6   7      369.73      368.61     62.24 o 
   4   6   7      297.93      392.51     62.76 o 
   6   6   7      127.09      146.43     65.87 o 
  -3   7   7       27.32       43.62     71.33 o 
  -1   7   7      119.26      108.54     70.81 o 
   1   7   7      146.51       91.54     72.46 o 
  -3  -7   8       21.50      -25.79     72.29 o 
  -1  -7   8        5.35      -19.61     69.13 o 
  -8  -6   8       10.71       80.51     67.76 o 
  -6  -6   8        7.42       93.68     61.72 o 
  -4  -6   8      205.99      198.51     62.88 o 
  -2  -6   8       59.86      106.60     57.90 o 
   0  -6   8      186.50      221.13     41.10 o 
   2  -6   8       79.62      127.88     58.31 o 
   4  -6   8       41.52        2.74     62.56 o 
   6  -6   8      157.01      287.53     69.58 o 
 -11  -5   8      221.02      239.70     70.29 o 
  -9  -5   8      162.11      211.51     61.49 o 
  -7  -5   8      682.81      743.33     61.92 o 
  -5  -5   8       97.93       64.08     48.85 o 
  -3  -5   8      271.18      255.47     49.72 o 
  -1  -5   8      358.98      385.73     48.23 o 
   1  -5   8      436.38      452.82     49.90 o 
   3  -5   8     1746.14     1748.74     68.62 o 
   5  -5   8      460.11      565.50     58.69 o 
   7  -5   8      104.34       94.13     60.24 o 
   9  -5   8       15.09       57.75     68.31 o 
 -12  -4   8      892.00      845.15     71.60 o 
 -10  -4   8      393.78      411.56     57.58 o 
  -8  -4   8      735.97      726.26     54.52 o 
  -6  -4   8     1130.03     1265.96     54.52 o 
  -4  -4   8        2.59       14.26     36.76 o 
  -2  -4   8      430.64      461.66     41.94 o 
   0  -4   8     1682.99     1689.88     37.23 o 
   2  -4   8      292.68      367.12     37.92 o 
   4  -4   8      115.31      116.93     42.55 o 
   6  -4   8      384.97      503.82     50.85 o 
   8  -4   8      910.26      958.72     64.74 o 
  10  -4   8      459.97      570.48     67.07 o 
 -15  -3   8      187.23      139.60     70.14 o 
 -13  -3   8      528.41      526.14     66.13 o 
 -11  -3   8      841.08      801.71     58.40 o 
  -9  -3   8     1621.58     1647.97     58.26 o 
  -7  -3   8      423.38      334.03     39.33 o 
  -5  -3   8     1165.71     1332.69     45.62 o 
  -3  -3   8       81.92      108.15     30.06 o 
  -1  -3   8      397.17      438.29     32.60 o 
   1  -3   8     7438.23     7459.31     78.29 o 
   3  -3   8     1724.81     1682.52     48.84 o 
   5  -3   8     3984.50     4350.92     71.07 o 
   7  -3   8      115.72      157.97     44.33 o 
   9  -3   8      315.93      317.19     53.85 o 
  11  -3   8      154.34      139.17     61.35 o 
  13  -3   8       28.27      -71.33     71.33 o 
 -16  -2   8      284.56      398.49     71.95 o 
 -14  -2   8      908.74      980.25     68.03 o 
 -12  -2   8     1602.54     1395.38     64.84 o 
 -10  -2   8     1772.71     1770.29     57.07 o 
  -8  -2   8     2136.11     2250.11     54.37 o 
  -6  -2   8      779.69      748.04     35.18 o 
  -4  -2   8     1521.44     1906.78     40.43 o 
  -2  -2   8     1082.85     1266.41     32.42 o 
   0  -2   8      657.21      678.85     19.61 o 
   2  -2   8     1146.25      935.67     34.21 o 
   4  -2   8     3028.63     2977.04     54.13 o 
   6  -2   8     2035.47     1958.75     53.91 o 
   8  -2   8     4009.82     4253.57     78.94 o 
  10  -2   8      387.49      421.74     52.77 o 
  12  -2   8      108.59      164.26     60.79 o 
 -15  -1   8      618.89      672.37     66.29 o 
 -13  -1   8      863.98      885.92     60.05 o 
 -11  -1   8     2465.05     2366.64     66.74 o 
  -9  -1   8     4196.94     4100.30     65.78 o 
  -7  -1   8     2421.25     2411.55     48.62 o 
  -5  -1   8      549.02      611.97     27.57 o 
  -3  -1   8     4488.83     4800.62     48.60 o 
  -1  -1   8     3180.37     3218.40     39.53 o 
   1  -1   8     3253.05     2980.92     40.59 o 
   3  -1   8    12125.01    12093.18     86.49 o 
   5  -1   8     2756.26     2808.91     51.81 o 
   7  -1   8     1672.55     1723.26     50.88 o 
   9  -1   8      149.45      130.68     41.18 o 
  11  -1   8      511.41      420.46     57.75 o 
  13  -1   8       35.82       40.74     62.55 o 
 -16   0   8       96.78       31.70     64.08 o 
 -14   0   8      726.30      674.34     62.89 o 
 -12   0   8     3503.39     3275.45     76.68 o 
 -10   0   8     5188.42     5242.19     76.96 o 
  -8   0   8     1057.76     1124.14     38.42 o 
  -6   0   8     1015.94     1153.59     33.36 o 
  -4   0   8      539.65      561.82     22.77 o 
  -2   0   8     1599.42     1902.01     30.08 o 
   0   0   8     5310.30     4770.30     32.12 o 
   2   0   8     2133.90     1778.94     33.53 o 
   4   0   8     3811.36     3476.46     50.16 o 
   6   0   8     7326.24     7192.66     80.77 o 
   8   0   8     5130.50     5049.31     76.62 o 
  10   0   8      563.28      608.57     49.52 o 
  12   0   8      287.01      245.29     60.02 o 
  14   0   8       29.69       33.61     66.67 o 
 -15   1   8      629.84      712.01     66.84 o 
 -13   1   8     1064.14      931.45     62.04 o 
 -11   1   8     1631.99     1622.63     57.30 o 
  -9   1   8     4366.93     4237.03     67.69 o 
  -7   1   8     1931.11     1883.85     43.85 o 
  -5   1   8      567.63      677.16     27.72 o 
  -3   1   8     4528.55     4748.74     49.91 o 
  -1   1   8     2537.79     2536.11     35.86 o 
   1   1   8     2493.83     2299.26     36.19 o 
   3   1   8    11870.96    11386.46     84.51 o 
   5   1   8     2900.77     2901.05     52.00 o 
   7   1   8     1972.45     1935.41     53.47 o 
   9   1   8      389.34      403.70     44.95 o 
  11   1   8      465.47      433.98     56.09 o 
  13   1   8       37.40       66.53     61.73 o 
 -16   2   8      249.58      356.42     70.30 o 
 -14   2   8      903.33      934.36     65.41 o 
 -12   2   8     1802.30     1496.66     64.77 o 
 -10   2   8     1901.48     1745.21     59.47 o 
  -8   2   8     1794.76     1842.97     51.20 o 
  -6   2   8      899.02      852.41     35.21 o 
  -4   2   8     1566.00     1925.01     40.87 o 
  -2   2   8     1129.69     1161.20     32.02 o 
   0   2   8      946.26      894.66     24.49 o 
   2   2   8     1397.95     1286.28     35.53 o 
   4   2   8     3215.99     3085.08     55.60 o 
   6   2   8     1826.17     1752.32     51.76 o 
   8   2   8     3909.48     3824.15     78.20 o 
  10   2   8      480.49      528.07     51.97 o 
  12   2   8       99.74       84.66     58.18 o 
 -15   3   8      151.19      198.59     68.35 o 
 -13   3   8      680.37      637.52     64.94 o 
 -11   3   8      910.14      779.25     59.11 o 
  -9   3   8     1460.64     1262.45     56.69 o 
  -7   3   8      506.00      428.30     40.73 o 
  -5   3   8     1017.38     1093.40     43.23 o 
  -3   3   8       69.29      109.10     27.86 o 
  -1   3   8      594.17      538.41     33.62 o 
   1   3   8     7509.11     7520.61     80.78 o 
   3   3   8     1507.94     1467.00     47.94 o 
   5   3   8     3848.23     3982.13     71.30 o 
   7   3   8      133.32      180.49     42.69 o 
   9   3   8      285.93      291.46     54.25 o 
  11   3   8      150.08      156.05     59.15 o 
  13   3   8       24.04      -18.24     68.04 o 
 -12   4   8      769.02      746.03     67.71 o 
 -10   4   8      380.64      354.92     57.44 o 
  -8   4   8      926.03      822.06     53.89 o 
  -6   4   8     1086.40      979.18     54.92 o 
  -4   4   8        1.59      -28.53     38.54 o 
  -2   4   8      406.97      401.23     41.80 o 
   0   4   8     1757.43     1679.12    123.94 o 
   2   4   8      294.13      282.76     40.94 o 
   4   4   8      218.50      240.18     43.12 o 
   6   4   8      311.46      375.31     47.26 o 
   8   4   8      948.60      934.64     63.93 o 
  10   4   8      435.40      470.52     66.23 o 
 -11   5   8      255.59       55.88     68.93 o 
  -9   5   8      151.77      152.21     58.19 o 
  -7   5   8      653.60      663.57     60.12 o 
  -5   5   8      147.89        3.16     51.47 o 
  -3   5   8      251.39      306.40     48.89 o 
  -1   5   8      434.70      412.14     48.39 o 
   1   5   8      318.64      290.15     50.56 o 
   3   5   8     1853.80     1836.60     68.52 o 
   5   5   8      489.19      507.70     59.39 o 
   7   5   8      122.08       81.10     61.21 o 
   9   5   8       15.54       46.09     64.74 o 
  -8   6   8        1.41       -1.37     67.89 o 
  -6   6   8       22.87      -32.24     62.96 o 
  -4   6   8      174.46      265.47     59.30 o 
  -2   6   8       38.89       12.48     57.34 o 
   0   6   8      206.29      180.48     40.72 o 
   2   6   8       41.25       45.96     58.44 o 
   4   6   8       16.82      -63.37     63.37 o 
   6   6   8      155.17      262.69     68.07 o 
  -1   7   8        1.38        3.02     68.44 o 
  -8  -6   9      210.98      126.57     72.21 o 
  -6  -6   9       84.69       92.20     65.17 o 
  -4  -6   9       32.86       62.00     60.36 o 
  -2  -6   9      260.73      238.80     62.21 o 
   0  -6   9       50.68      160.06     91.09 o 
   2  -6   9      213.61      240.80     61.92 o 
   4  -6   9      129.45      165.64     66.56 o 
   6  -6   9       44.82       97.95     68.18 o 
 -11  -5   9      295.35      319.56     71.27 o 
  -9  -5   9       83.27      192.09     59.55 o 
  -7  -5   9     1207.53     1274.96     69.66 o 
  -5  -5   9      742.28      743.78     59.74 o 
  -3  -5   9      540.55      545.05     56.11 o 
  -1  -5   9     1037.40     1044.51     58.74 o 
   1  -5   9       35.04      130.32     47.19 o 
   3  -5   9      161.54      223.74     51.20 o 
   5  -5   9      224.17      269.80     55.74 o 
   7  -5   9      279.98      284.54     64.41 o 
   9  -5   9      167.71      338.74     68.63 o 
 -12  -4   9      601.58      671.49     67.93 o 
 -10  -4   9      983.21      963.73     65.45 o 
  -8  -4   9      810.06      769.75     56.61 o 
  -6  -4   9      284.28      334.50     45.75 o 
  -4  -4   9     1723.78     1811.60     57.35 o 
  -2  -4   9      798.28      858.18     46.86 o 
   0  -4   9      181.22      233.62     27.86 o 
   2  -4   9     1992.21     2017.13     57.71 o 
   4  -4   9      897.97      825.58     53.89 o 
   6  -4   9      237.45      111.92     52.32 o 
   8  -4   9      266.29      338.65     57.13 o 
  10  -4   9      243.88      288.06     66.04 o 
 -15  -3   9      184.95      259.42     69.73 o 
 -13  -3   9      545.62      474.89     65.03 o 
 -11  -3   9      310.56      215.53     53.57 o 
  -9  -3   9     1022.13      988.34     53.10 o 
  -7  -3   9     2140.05     2155.98     57.10 o 
  -5  -3   9     3325.37     3591.51     63.63 o 
  -3  -3   9      143.97      165.72     31.72 o 
  -1  -3   9     2168.61     2307.50     49.45 o 
   1  -3   9      291.63      300.58     33.81 o 
   3  -3   9      466.00      407.50     38.11 o 
   5  -3   9     1341.92     1258.57     52.81 o 
   7  -3   9     1002.51     1060.91     56.40 o 
   9  -3   9      643.32      788.61     59.30 o 
  11  -3   9      313.57      278.67     66.75 o 
 -14  -2   9      338.48      388.19     61.95 o 
 -12  -2   9     1870.11     1784.98     67.00 o 
 -10  -2   9     3599.37     3486.13     73.73 o 
  -8  -2   9     2533.20     2516.39     59.37 o 
  -6  -2   9     1563.88     1515.40     43.70 o 
  -4  -2   9     1351.72     1556.25     38.83 o 
  -2  -2   9     2013.27     2105.47     40.48 o 
   0  -2   9     1346.95     1401.36     25.51 o 
   2  -2   9     1631.54     1663.23     40.30 o 
   4  -2   9     1705.51     1738.79     45.81 o 
   6  -2   9      690.39      781.98     43.53 o 
   8  -2   9     1645.85     1764.11     60.89 o 
  10  -2   9      590.63      660.37     58.18 o 
  12  -2   9      163.67      159.76     63.00 o 
 -15  -1   9      165.29      193.67     63.00 o 
 -13  -1   9     1130.69     1074.17     61.37 o 
 -11  -1   9      242.15      249.69     43.26 o 
  -9  -1   9     3891.75     3631.62     66.90 o 
  -7  -1   9     5545.21     5471.76     68.25 o 
  -5  -1   9    17023.00    20589.54    115.88 o 
  -3  -1   9     1913.15     2110.22     36.63 o 
  -1  -1   9      729.64      765.32     25.71 o 
   1  -1   9     1753.21     1940.15     35.86 o 
   3  -1   9     4198.54     4100.42     55.11 o 
   5  -1   9     3623.93     3708.17     60.23 o 
   7  -1   9     6703.87     6979.00     86.50 o 
   9  -1   9     1359.98     1446.62     58.44 o 
  11  -1   9      640.09      825.99     60.67 o 
  13  -1   9       80.21       78.21     64.62 o 
 -16   0   9       22.74       -5.76     64.06 o 
 -14   0   9      546.08      571.19     58.30 o 
 -12   0   9      510.32      423.02     49.37 o 
 -10   0   9    12272.28    11933.81    113.79 o 
  -8   0   9     4820.61     4863.76     65.52 o 
  -6   0   9     1990.17     1760.69     39.89 o 
  -4   0   9     2538.31     3118.61     43.05 o 
  -2   0   9      256.16      291.90     18.98 o 
   0   0   9        0.48      -13.43     13.43 o 
   2   0   9     7222.27     7334.59     64.95 o 
   4   0   9     2256.56     2221.30     43.72 o 
   6   0   9       32.73       16.05     30.32 o 
   8   0   9      738.36      833.25     46.28 o 
  10   0   9      287.64      299.44     48.49 o 
  12   0   9      557.76      595.53     63.53 o 
  14   0   9      109.47      195.13     69.30 o 
 -15   1   9      159.50      193.94     61.90 o 
 -13   1   9     1253.41     1224.25     64.72 o 
 -11   1   9      446.31      360.51     46.47 o 
  -9   1   9     3244.27     2941.83     62.29 o 
  -7   1   9     5433.20     5204.68     67.91 o 
  -5   1   9    17294.67    20342.23    115.78 o 
  -3   1   9     1549.17     1558.27     33.57 o 
  -1   1   9      852.06      860.42     26.02 o 
   1   1   9     1738.27     1894.11     36.41 o 
   3   1   9     3338.86     3057.24     48.94 o 
   5   1   9     3761.24     3989.74     60.01 o 
   7   1   9     6461.94     6449.34     84.10 o 
   9   1   9     1761.44     1944.22     62.86 o 
  11   1   9      671.44      766.25     61.23 o 
  13   1   9      118.46      149.58     61.34 o 
 -14   2   9      371.96      413.80     63.20 o 
 -12   2   9     1901.09     1755.21     67.56 o 
 -10   2   9     3753.66     3510.46     74.21 o 
  -8   2   9     2675.03     2733.56     59.70 o 
  -6   2   9     1188.33     1110.66     39.29 o 
  -4   2   9     1105.77     1079.54     35.98 o 
  -2   2   9     2078.25     2044.91     41.34 o 
   0   2   9     1458.54     1370.17     81.60 o 
   2   2   9     1901.98     1936.34     42.47 o 
   4   2   9     1652.35     1613.54     45.65 o 
   6   2   9      717.88      824.54     42.98 o 
   8   2   9     1314.55     1331.09     56.64 o 
  10   2   9      606.89      678.31     56.95 o 
  12   2   9      169.64      128.89     61.63 o 
 -15   3   9      154.97      228.37     69.03 o 
 -13   3   9      440.75      476.04     62.94 o 
 -11   3   9      375.06      282.93     53.32 o 
  -9   3   9     1229.75     1136.49     53.85 o 
  -7   3   9     2194.32     2063.98     57.12 o 
  -5   3   9     3591.30     3745.44     65.57 o 
  -3   3   9      199.11      200.81     32.55 o 
  -1   3   9     2047.48     2079.92     49.13 o 
   1   3   9      383.61      396.77     34.11 o 
   3   3   9      464.92      462.80     37.97 o 
   5   3   9     1378.43     1335.58     52.68 o 
   7   3   9      920.96      912.84     54.44 o 
   9   3   9      728.16      766.63     60.42 o 
  11   3   9      340.23      329.53     64.01 o 
 -12   4   9      696.51      617.56     69.61 o 
 -10   4   9      820.29      775.46     62.24 o 
  -8   4   9      639.85      560.61     54.22 o 
  -6   4   9      481.88      420.54     48.00 o 
  -4   4   9     1700.39     1656.50     54.71 o 
  -2   4   9      712.63      725.92     44.90 o 
   0   4   9      230.46      282.80     27.64 o 
   2   4   9     1902.43     1732.96     56.43 o 
   4   4   9     1004.15     1048.35     53.51 o 
   6   4   9      169.09      130.82     49.01 o 
   8   4   9      307.90      337.34     57.28 o 
  10   4   9      202.54      174.34     65.07 o 
 -11   5   9      269.84       89.66     69.34 o 
  -9   5   9       91.93       73.82     59.96 o 
  -7   5   9     1160.11     1016.24     67.71 o 
  -5   5   9      563.32      540.12     56.12 o 
  -3   5   9      546.83      541.77     53.78 o 
  -1   5   9     1146.27     1084.69     59.33 o 
   1   5   9       15.36      120.43     46.09 o 
   3   5   9      110.04      144.78     50.91 o 
   5   5   9      280.15      313.81     57.13 o 
   7   5   9      291.91      207.65     64.68 o 
   9   5   9      181.87      209.87     69.73 o 
  -8   6   9      258.37      208.98     69.20 o 
  -6   6   9      142.90      212.59     65.19 o 
  -4   6   9       69.20       92.06     59.82 o 
  -2   6   9      218.73      330.74     58.07 o 
   0   6   9       38.03       -4.28     40.32 o 
   2   6   9      236.11      231.08     62.20 o 
   4   6   9      143.49      137.79     65.19 o 
   6   6   9       67.31       41.57     67.77 o 
  -8  -6  10      256.55      317.03     72.91 o 
  -6  -6  10      483.72      492.86     71.19 o 
  -4  -6  10      244.33      295.07     63.30 o 
  -2  -6  10       16.90        5.21     60.49 o 
   0  -6  10       31.20      -10.77     64.20 o 
   2  -6  10      131.95      131.20     62.44 o 
   4  -6  10        5.28      -48.01     65.84 o 
   6  -6  10       61.46      -22.77     71.20 o 
 -11  -5  10      202.48      253.13     71.11 o 
  -9  -5  10      158.61       64.10     63.14 o 
  -7  -5  10      204.26      237.51     58.76 o 
  -5  -5  10      289.68      379.64     56.45 o 
  -3  -5  10     1802.04     1986.24     69.06 o 
  -1  -5  10     1032.87      952.56     57.49 o 
   1  -5  10      226.24      234.94     51.77 o 
   3  -5  10      419.01      365.57     55.80 o 
   5  -5  10       83.62       86.31     55.02 o 
   7  -5  10      161.44      220.29     64.51 o 
   9  -5  10      119.64      165.36     70.26 o 
 -12  -4  10      187.96      131.50     64.79 o 
 -10  -4  10      394.43      409.62     60.19 o 
  -8  -4  10     1380.37     1313.59     64.64 o 
  -6  -4  10     1992.55     1932.96     64.60 o 
  -4  -4  10     1530.21     1689.84     59.22 o 
  -2  -4  10     1367.12     1381.16     53.50 o 
   0  -4  10      676.69      698.97     32.57 o 
   2  -4  10      340.79      265.08     44.39 o 
   4  -4  10      129.91      178.02     45.16 o 
   6  -4  10      465.39      546.45     54.16 o 
   8  -4  10       53.92       34.98     57.07 o 
  10  -4  10      148.56      113.91     66.97 o 
 -15  -3  10       40.27      135.12     68.73 o 
 -13  -3  10      238.44      236.30     62.34 o 
 -11  -3  10     1221.95     1187.51     64.29 o 
  -9  -3  10     1865.71     1936.05     63.58 o 
  -7  -3  10      618.66      620.43     45.70 o 
  -5  -3  10     1811.22     2025.01     52.17 o 
  -3  -3  10     1556.56     1648.26     46.99 o 
  -1  -3  10     1624.76     1606.86     45.77 o 
   1  -3  10     1331.06     1484.03     46.36 o 
   3  -3  10        8.47       45.54     32.78 o 
   5  -3  10      378.61      403.84     43.30 o 
   7  -3  10      363.42      395.35     49.33 o 
   9  -3  10      411.71      373.79     59.64 o 
  11  -3  10      224.73      258.10     65.76 o 
 -14  -2  10      219.74      250.69     60.68 o 
 -12  -2  10       88.26      152.31     48.30 o 
 -10  -2  10      964.54      976.93     52.53 o 
  -8  -2  10     3196.02     3164.59     65.46 o 
  -6  -2  10     5730.98     5959.88     73.88 o 
  -4  -2  10     5532.48     6171.06     68.93 o 
  -2  -2  10     3166.45     3293.10     50.24 o 
   0  -2  10     1941.04     2015.56     41.10 o 
   2  -2  10      729.48      774.13     35.17 o 
   4  -2  10       28.17       29.91     31.28 o 
   6  -2  10      162.15      208.13     37.62 o 
   8  -2  10      674.60      778.53     53.27 o 
  10  -2  10      617.95      705.53     62.04 o 
  12  -2  10      262.02      417.29     67.28 o 
 -15  -1  10       54.78      139.66     58.17 o 
 -13  -1  10      583.40      553.06     58.04 o 
 -11  -1  10     2409.36     2341.85     66.00 o 
  -9  -1  10     3381.28     3332.63     66.10 o 
  -7  -1  10     4256.26     4228.75     62.76 o 
  -5  -1  10     2967.41     3087.75     49.34 o 
  -3  -1  10     4710.85     4925.73     55.11 o 
  -1  -1  10     3072.11     2867.05     42.36 o 
   1  -1  10     2879.47     3213.97     47.14 o 
   3  -1  10      159.90      144.20     25.27 o 
   5  -1  10      392.62      392.65     35.07 o 
   7  -1  10     1789.48     1696.76     56.42 o 
   9  -1  10     1786.20     1892.04     64.92 o 
  11  -1  10      272.26      273.01     57.95 o 
  13  -1  10      181.71      363.19     66.16 o 
 -16   0  10        4.37      -14.54     66.80 o 
 -14   0  10       84.09       97.83     56.53 o 
 -12   0  10       82.31      122.12     43.91 o 
 -10   0  10      198.26      230.56     39.00 o 
  -8   0  10     4963.01     4824.58     69.35 o 
  -6   0  10    16483.19    18294.69    116.25 o 
  -4   0  10    16060.06    17244.61    102.49 o 
  -2   0  10     2615.11     2537.31     38.87 o 
   0   0  10      629.60      570.23     19.74 o 
   2   0  10     2539.31     2444.76     43.07 o 
   4   0  10      637.82      646.85     33.91 o 
   6   0  10     1220.35     1356.27     46.73 o 
   8   0  10      940.68     1081.44     52.95 o 
  10   0  10       12.54       54.32     46.91 o 
  12   0  10      451.53      479.91     62.26 o 
 -15   1  10       65.48       97.68     57.90 o 
 -13   1  10      572.32      482.89     59.28 o 
 -11   1  10     2708.14     2519.25     68.19 o 
  -9   1  10     3539.88     3323.61     66.72 o 
  -7   1  10     3858.23     3687.55     57.80 o 
  -5   1  10     2314.71     2151.63     44.32 o 
  -3   1  10     5392.09     5561.46     58.74 o 
  -1   1  10     2966.78     2781.60     42.74 o 
   1   1  10     2424.06     2666.64     43.59 o 
   3   1  10      171.34      113.17     25.41 o 
   5   1  10      432.45      457.41     35.63 o 
   7   1  10     1421.37     1317.86     52.28 o 
   9   1  10     1854.98     1861.55     65.36 o 
  11   1  10      238.79      316.63     57.94 o 
  13   1  10      198.53      285.39     66.03 o 
 -14   2  10      177.40      200.27     60.81 o 
 -12   2  10      111.34      108.41     49.13 o 
 -10   2  10      876.01      817.13     51.27 o 
  -8   2  10     2949.69     2850.24     61.87 o 
  -6   2  10     6225.13     6573.56     75.12 o 
  -4   2  10     5049.70     5342.60     65.69 o 
  -2   2  10     3279.09     3119.97     51.41 o 
   0   2  10     2154.57     2113.94     60.99 o 
   2   2  10      781.63      838.45     35.46 o 
   4   2  10       59.91       76.02     29.78 o 
   6   2  10      177.68      231.36     38.99 o 
   8   2  10      670.94      703.64     52.03 o 
  10   2  10      642.63      745.37     59.43 o 
  12   2  10      284.21      324.36     65.23 o 
 -13   3  10      239.55      230.53     62.20 o 
 -11   3  10     1169.88     1051.07     64.42 o 
  -9   3  10     1723.28     1598.23     60.08 o 
  -7   3  10      645.45      680.01     43.65 o 
  -5   3  10     2329.60     2336.64     57.22 o 
  -3   3  10     1775.11     1699.55     48.86 o 
  -1   3  10     2021.74     1982.39     48.68 o 
   1   3  10     1094.08     1192.10     43.94 o 
   3   3  10        1.10      -36.62     36.62 o 
   5   3  10      497.20      403.57     44.29 o 
   7   3  10      345.70      389.81     48.64 o 
   9   3  10      337.93      348.52     57.83 o 
  11   3  10      244.10      321.56     63.02 o 
 -12   4  10      232.58      167.36     64.80 o 
 -10   4  10      469.68      394.64     59.11 o 
  -8   4  10     1425.93     1395.11     63.96 o 
  -6   4  10     1737.38     1518.18     60.78 o 
  -4   4  10     1258.74     1385.97     54.43 o 
  -2   4  10     1636.41     1663.57     55.94 o 
   0   4  10      487.38      457.19     31.64 o 
   2   4  10      408.50      407.19     45.37 o 
   4   4  10       97.49       38.56     45.83 o 
   6   4  10      389.42      349.32     53.46 o 
   8   4  10       77.53      107.16     56.67 o 
  10   4  10      158.98       91.13     67.66 o 
 -11   5  10      193.00      292.11     68.63 o 
  -9   5  10      182.37       -9.20     63.14 o 
  -7   5  10      174.23      141.39     58.20 o 
  -5   5  10      407.22      436.20     55.93 o 
  -3   5  10     1459.71     1473.62     64.38 o 
  -1   5  10      972.38      925.81     57.89 o 
   1   5  10      271.00      226.75     49.72 o 
   3   5  10      430.53      431.98     57.45 o 
   5   5  10       76.62       60.37     56.67 o 
   7   5  10      165.27      207.80     62.86 o 
   9   5  10      123.24      144.09     70.12 o 
  -8   6  10      283.46      282.87     71.68 o 
  -6   6  10      510.51      526.87     70.24 o 
  -4   6  10      263.19      235.50     64.40 o 
  -2   6  10       34.73       -1.23     59.67 o 
   0   6  10       31.31       25.92     42.53 o 
   2   6  10      112.60       78.77     62.71 o 
   4   6  10       13.16      -65.56     65.56 o 
   6   6  10       74.20      -71.62     71.62 o 
  -8  -6  11      120.94      171.94     69.85 o 
  -6  -6  11      278.34      317.21     70.99 o 
  -4  -6  11      148.21      122.29     65.05 o 
  -2  -6  11      256.76      265.15     63.03 o 
   0  -6  11       26.91       -3.34     43.11 o 
   2  -6  11      149.61       78.23     66.56 o 
   4  -6  11      239.84      159.54     68.92 o 
 -11  -5  11       46.34      179.57     68.73 o 
  -9  -5  11      175.77      112.97     65.89 o 
  -7  -5  11      164.50      185.03     57.65 o 
  -5  -5  11      525.98      489.51     61.74 o 
  -3  -5  11       86.56       48.16     52.69 o 
  -1  -5  11     1563.90     1724.00     65.52 o 
   1  -5  11      905.36      975.78     62.41 o 
   3  -5  11      375.60      291.01     58.81 o 
   5  -5  11       78.44      139.81     59.00 o 
   7  -5  11       46.78       51.72     64.61 o 
 -12  -4  11       23.27      -53.50     62.41 o 
 -10  -4  11      431.01      502.59     59.23 o 
  -8  -4  11      205.15      306.31     51.90 o 
  -6  -4  11     1169.87     1198.33     57.69 o 
  -4  -4  11     2883.44     3093.00     69.40 o 
  -2  -4  11     1465.94     1470.97     56.98 o 
   0  -4  11     1229.72     1239.00     37.60 o 
   2  -4  11      161.59      270.71     42.97 o 
   4  -4  11       58.68       58.58     46.10 o 
   6  -4  11       83.14      150.66     53.38 o 
   8  -4  11      308.28      291.45     62.08 o 
  10  -4  11       52.47       14.68     69.01 o 
 -13  -3  11       46.44       68.73     60.36 o 
 -11  -3  11       16.12       31.96     51.44 o 
  -9  -3  11      730.11      757.14     51.77 o 
  -7  -3  11     4006.93     4308.82     76.89 o 
  -5  -3  11     2017.98     2114.52     55.83 o 
  -3  -3  11     2365.10     2443.20     54.74 o 
  -1  -3  11     2780.02     2749.80     55.45 o 
   1  -3  11     1209.49     1391.95     47.96 o 
   3  -3  11      119.39      169.79     36.78 o 
   5  -3  11      268.38      190.11     44.92 o 
   7  -3  11       46.25       -8.51     47.06 o 
   9  -3  11       13.29       89.57     54.32 o 
  11  -3  11       91.37      129.53     65.86 o 
 -14  -2  11      148.83      204.77     60.39 o 
 -12  -2  11      261.67      236.90     52.74 o 
 -10  -2  11      433.78      479.67     47.16 o 
  -8  -2  11     1164.63     1264.73     48.21 o 
  -6  -2  11     2718.16     2941.40     57.13 o 
  -4  -2  11     4280.26     4620.44     63.81 o 
  -2  -2  11     5845.37     5953.69     67.93 o 
   0  -2  11      997.32     1065.04     26.34 o 
   2  -2  11     2811.19     2781.36     53.72 o 
   4  -2  11      284.67      277.02     35.18 o 
   6  -2  11       64.15       25.52     39.38 o 
   8  -2  11      656.28      571.81     52.30 o 
  10  -2  11      275.51      323.97     57.40 o 
  12  -2  11       76.00      135.83     63.94 o 
 -15  -1  11       68.00      171.22     61.88 o 
 -13  -1  11        0.61       38.13     51.85 o 
 -11  -1  11      351.85      349.04     46.86 o 
  -9  -1  11     1084.50     1143.47     46.25 o 
  -7  -1  11     3190.01     3179.70     57.62 o 
  -5  -1  11     6193.04     6654.60     70.90 o 
  -3  -1  11     4684.71     5128.68     58.79 o 
  -1  -1  11     5675.43     5701.59     59.46 o 
   1  -1  11     3403.76     2902.56     48.10 o 
   3  -1  11     1131.90     1076.02     37.76 o 
   5  -1  11        1.90       13.99     32.10 o 
   7  -1  11     1237.11     1185.83     53.87 o 
   9  -1  11      255.44      304.61     50.54 o 
  11  -1  11      243.40      381.17     59.04 o 
  13  -1  11      624.58      752.45     74.12 o 
 -16   0  11       38.63      -33.75     66.67 o 
 -14   0  11      153.25      291.11     55.86 o 
 -12   0  11      687.10      593.92     52.30 o 
 -10   0  11        6.79      -37.17     37.17 o 
  -8   0  11     4931.27     4971.30     71.25 o 
  -6   0  11      877.48      828.29     35.21 o 
  -4   0  11    22525.11    24354.02    517.92 o 
  -2   0  11     5400.03     5449.55     57.89 o 
   0   0  11     4450.67     4190.06    116.44 o 
   2   0  11     2696.33     2893.58     48.52 o 
   4   0  11      348.77      440.70     32.86 o 
   6   0  11       74.13       54.89     36.50 o 
   8   0  11     6782.77     6669.61     98.80 o 
  10   0  11      104.88      150.54     52.28 o 
  12   0  11       26.70       75.45     59.40 o 
 -15   1  11       91.67        4.12     63.12 o 
 -13   1  11        2.44      -32.37     51.71 o 
 -11   1  11      463.66      430.37     48.95 o 
  -9   1  11      991.81      922.04     45.95 o 
  -7   1  11     3635.06     3462.46     60.89 o 
  -5   1  11     5443.48     5755.45     66.79 o 
  -3   1  11     3737.61     3887.68     52.67 o 
  -1   1  11     6024.56     5912.12     63.10 o 
   1   1  11     3422.38     2860.67     48.67 o 
   3   1  11     1063.73      969.57     37.33 o 
   5   1  11        4.73       31.82     31.96 o 
   7   1  11     1156.66     1225.61     52.05 o 
   9   1  11      168.93      181.75     49.14 o 
  11   1  11      278.59      345.94     59.88 o 
  13   1  11      629.82      740.50     76.87 o 
 -14   2  11      150.53      198.60     60.53 o 
 -12   2  11      268.80      321.78     52.05 o 
 -10   2  11      452.05      417.02     46.20 o 
  -8   2  11     1226.91     1255.25     48.78 o 
  -6   2  11     2569.60     2540.10     56.52 o 
  -4   2  11     4514.04     4830.44     63.35 o 
  -2   2  11     6447.56     6579.33     70.96 o 
   0   2  11      896.44      827.78     84.80 o 
   2   2  11     2858.75     2709.92     53.74 o 
   4   2  11      231.38      212.50     35.30 o 
   6   2  11       85.91       95.65     39.38 o 
   8   2  11      709.22      674.11     53.41 o 
  10   2  11      259.94      245.94     57.95 o 
  12   2  11       82.42       62.98     65.17 o 
 -13   3  11       33.78       -3.98     59.67 o 
 -11   3  11       25.03       85.73     51.99 o 
  -9   3  11      789.10      784.23     51.79 o 
  -7   3  11     3555.52     3482.19     72.08 o 
  -5   3  11     1681.16     1617.58     52.25 o 
  -3   3  11     2311.36     2275.69     55.28 o 
  -1   3  11     3059.11     2822.75     58.63 o 
   1   3  11     1478.45     1412.33     48.60 o 
   3   3  11      198.27      158.74     38.45 o 
   5   3  11      278.53      302.90     43.00 o 
   7   3  11       29.81       11.66     46.37 o 
   9   3  11        5.20      -46.63     55.00 o 
  11   3  11      100.69      150.80     66.55 o 
 -12   4  11       14.45       51.03     60.76 o 
 -10   4  11      417.10      456.10     58.13 o 
  -8   4  11      201.14      120.27     52.86 o 
  -6   4  11     1569.94     1463.07     59.75 o 
  -4   4  11     2753.00     2425.33     66.56 o 
  -2   4  11     1449.16     1328.40     55.32 o 
   0   4  11     1332.77     1287.25     38.50 o 
   2   4  11       69.67       90.56     43.22 o 
   4   4  11       27.10      128.12     44.58 o 
   6   4  11      115.63      145.88     52.83 o 
   8   4  11      277.72      249.94     63.31 o 
  10   4  11       53.16       32.24     67.22 o 
 -11   5  11       46.92      -69.14     69.14 o 
  -9   5  11      240.24      201.56     64.67 o 
  -7   5  11      178.16      163.90     57.93 o 
  -5   5  11      614.82      735.96     61.08 o 
  -3   5  11      126.94      126.40     51.74 o 
  -1   5  11     1400.44     1310.92     64.22 o 
   1   5  11      691.16      733.10     58.90 o 
   3   5  11      417.21      443.20     58.13 o 
   5   5  11       88.79       64.76     58.18 o 
   7   5  11       29.08      107.54     62.28 o 
  -8   6  11       82.82       73.68     71.21 o 
  -6   6  11      292.33      258.04     70.04 o 
  -4   6  11      129.94      176.76     63.13 o 
  -2   6  11      261.26      243.60     62.48 o 
   0   6  11       44.52       33.12     53.09 o 
   2   6  11      189.99      226.08     64.10 o 
   4   6  11      214.74      253.14     69.05 o 
  -8  -6  12       87.02      218.98     73.68 o 
  -6  -6  12       48.14       97.26     68.46 o 
  -4  -6  12      279.93      291.40     70.17 o 
  -2  -6  12      114.08       87.82     64.91 o 
   0  -6  12      391.66      419.71     47.65 o 
   2  -6  12       59.43      -31.01     66.95 o 
   4  -6  12      191.68      233.63     69.73 o 
 -11  -5  12       44.11      -29.91     69.83 o 
  -9  -5  12      396.66      434.71     68.42 o 
  -7  -5  12      271.19      327.25     61.66 o 
  -5  -5  12      595.62      733.93     62.44 o 
  -3  -5  12      108.81       92.36     54.62 o 
  -1  -5  12      425.47      417.41     56.90 o 
   1  -5  12      171.75      122.31     55.73 o 
   3  -5  12      204.27      287.07     57.80 o 
   5  -5  12       75.19      123.35     59.68 o 
   7  -5  12       77.10       40.34     66.54 o 
 -12  -4  12       92.39        9.74     68.47 o 
 -10  -4  12       20.50      139.23     55.69 o 
  -8  -4  12      104.15      -40.89     51.19 o 
  -6  -4  12      867.61      828.73     56.08 o 
  -4  -4  12      350.81      375.98     45.35 o 
  -2  -4  12     3542.20     3493.95     74.39 o 
   0  -4  12     3016.25     3067.19     50.42 o 
   2  -4  12     1766.09     1753.19     62.85 o 
   4  -4  12      700.87      722.20     56.29 o 
   6  -4  12      158.57       11.80     56.28 o 
   8  -4  12       25.46      -33.33     62.28 o 
  10  -4  12       38.40       71.06     67.90 o 
 -13  -3  12      255.02      260.34     63.03 o 
 -11  -3  12      175.92      202.34     53.54 o 
  -9  -3  12        4.46      -45.81     45.81 o 
  -7  -3  12     1175.63     1318.96     53.98 o 
  -5  -3  12     2434.30     2879.95     62.49 o 
  -3  -3  12     3175.50     3429.00     64.49 o 
  -1  -3  12     1169.98     1212.83     46.29 o 
   1  -3  12     3373.39     3205.78     65.24 o 
   3  -3  12      998.05      933.81     48.01 o 
   5  -3  12       18.98      -24.28     43.89 o 
   7  -3  12      101.75      102.92     52.15 o 
   9  -3  12       53.29      132.39     56.80 o 
  11  -3  12        7.68      -36.76     67.48 o 
 -14  -2  12      375.42      362.00     63.75 o 
 -12  -2  12      222.89      217.22     52.59 o 
 -10  -2  12       34.47       35.12     42.53 o 
  -8  -2  12       93.02      161.25     38.29 o 
  -6  -2  12      196.91      166.31     35.71 o 
  -4  -2  12     2362.33     2490.53     51.88 o 
  -2  -2  12     4916.47     5014.18     65.35 o 
   0  -2  12     2702.46     2596.44     37.37 o 
   2  -2  12     1912.97     1881.91     50.43 o 
   4  -2  12      881.35      839.70     43.99 o 
   6  -2  12     1469.78     1445.25     56.42 o 
   8  -2  12       90.49       63.67     46.65 o 
  10  -2  12      141.41       27.86     59.56 o 
  12  -2  12       89.97      115.39     67.37 o 
 -15  -1  12      726.81      681.59     72.92 o 
 -13  -1  12      658.03      653.66     59.71 o 
 -11  -1  12      859.37      764.40     53.46 o 
  -9  -1  12      667.37      655.61     44.89 o 
  -7  -1  12     1310.31     1335.28     44.97 o 
  -5  -1  12     6820.17     7187.54     76.95 o 
  -3  -1  12     3833.79     4254.63     56.99 o 
  -1  -1  12     5602.47     5600.81     63.96 o 
   1  -1  12     3598.82     3442.79     56.11 o 
   3  -1  12     4422.58     4164.01     63.91 o 
   5  -1  12      285.18      271.10     36.96 o 
   7  -1  12      146.06      183.39     42.14 o 
   9  -1  12      260.67      352.26     49.17 o 
  11  -1  12       14.96       18.24     56.51 o 
 -16   0  12      214.04      185.74     68.36 o 
 -14   0  12      651.88      681.76     63.28 o 
 -12   0  12      155.58       93.20     48.59 o 
 -10   0  12      834.00      770.77     47.82 o 
  -8   0  12      597.11      597.31     39.66 o 
  -6   0  12       20.26       24.83     26.89 o 
  -4   0  12     6910.77     6928.53     71.82 o 
  -2   0  12     4939.77     4889.01     58.32 o 
   0   0  12     2482.72     1664.45     38.17 o 
   2   0  12     3960.95     3504.53     56.25 o 
   4   0  12     1766.39     1723.48     48.31 o 
   6   0  12     2377.64     2497.88     60.93 o 
   8   0  12      235.59      248.01     48.75 o 
  10   0  12      308.49      253.84     57.55 o 
  12   0  12       81.76       25.11     63.53 o 
 -15   1  12      785.21      791.16     70.60 o 
 -13   1  12      893.83      824.07     62.53 o 
 -11   1  12      874.41      869.18     53.88 o 
  -9   1  12      733.82      713.31     45.18 o 
  -7   1  12     1221.66     1230.09     44.25 o 
  -5   1  12     7405.73     7654.69     77.98 o 
  -3   1  12     4047.74     4080.22     57.36 o 
  -1   1  12     5327.72     5065.47     62.39 o 
   1   1  12     3856.79     3645.32     56.22 o 
   3   1  12     4064.07     3749.48     61.36 o 
   5   1  12      326.05      300.16     36.83 o 
   7   1  12       94.10       64.22     42.54 o 
   9   1  12      262.87      285.93     52.05 o 
  11   1  12       18.67      -60.35     60.35 o 
 -14   2  12      302.20      421.76     62.08 o 
 -12   2  12      168.11      168.43     53.40 o 
 -10   2  12       52.08      -44.73     44.73 o 
  -8   2  12       79.03       48.03     38.28 o 
  -6   2  12      263.36      254.18     35.86 o 
  -4   2  12     1910.78     1906.09     47.82 o 
  -2   2  12     4588.33     4570.59     62.80 o 
   0   2  12     2954.62     2774.35     67.52 o 
   2   2  12     1730.30     1674.80     48.15 o 
   4   2  12      930.48      891.55     44.69 o 
   6   2  12     1456.42     1449.01     54.06 o 
   8   2  12       81.72       67.92     46.93 o 
  10   2  12      110.70       36.64     58.32 o 
  12   2  12       98.76      143.39     68.19 o 
 -13   3  12      269.47      276.01     64.54 o 
 -11   3  12      197.82      236.96     52.44 o 
  -9   3  12        1.19       11.25     43.89 o 
  -7   3  12     1290.12     1308.07     55.40 o 
  -5   3  12     2373.95     2474.90     59.82 o 
  -3   3  12     2855.96     2758.08     60.88 o 
  -1   3  12     1298.45     1184.22     48.13 o 
   1   3  12     3430.33     2957.86     63.72 o 
   3   3  12     1194.88     1132.64     50.13 o 
   5   3  12       35.19       94.93     43.35 o 
   7   3  12      137.33      111.58     49.41 o 
   9   3  12       66.54       54.74     57.90 o 
  11   3  12       11.10      -11.80     65.56 o 
 -12   4  12       98.82      142.57     63.12 o 
 -10   4  12        8.99       14.81     54.04 o 
  -8   4  12       58.90       17.70     50.49 o 
  -6   4  12      612.82      604.73     51.32 o 
  -4   4  12      651.16      615.13     48.86 o 
  -2   4  12     3367.40     3375.57     71.25 o 
   0   4  12     3301.67     3128.43     51.29 o 
   2   4  12     1554.43     1560.01     59.19 o 
   4   4  12      838.20      808.78     57.30 o 
   6   4  12       94.68       63.81     55.30 o 
   8   4  12       28.46       41.29     58.99 o 
  10   4  12       39.30       52.81     69.41 o 
 -11   5  12       50.83      147.06     66.95 o 
  -9   5  12      417.49      440.80     68.43 o 
  -7   5  12      314.65      395.17     59.75 o 
  -5   5  12      714.12      713.01     62.20 o 
  -3   5  12       64.57       -3.43     53.10 o 
  -1   5  12      553.04      484.64     57.07 o 
   1   5  12       99.26       10.29     53.65 o 
   3   5  12      167.45       83.73     58.89 o 
   5   5  12       59.76       53.64     61.05 o 
   7   5  12       95.05      107.99     66.14 o 
  -6   6  12       29.99      -40.19     66.80 o 
  -4   6  12      281.19      265.03     68.11 o 
  -2   6  12      129.29      115.28     64.64 o 
   0   6  12      333.47      303.41     47.34 o 
   2   6  12      102.24       21.13     66.82 o 
   4   6  12      190.26      108.44     70.97 o 
  -6  -6  13       20.12       68.58     70.37 o 
  -4  -6  13      198.52      288.27     68.64 o 
  -2  -6  13      167.96      152.35     65.47 o 
   0  -6  13      134.32      139.97     46.47 o 
   2  -6  13       75.97       -2.88     67.37 o 
 -11  -5  13      280.98      398.07     73.33 o 
  -9  -5  13      176.45      260.80     64.65 o 
  -7  -5  13      502.49      510.14     66.53 o 
  -5  -5  13        8.44        7.27     56.24 o 
  -3  -5  13      104.60      156.85     51.87 o 
  -1  -5  13      455.97      514.91     58.83 o 
   1  -5  13     1051.83     1086.39     67.68 o 
   3  -5  13      102.91       76.71     60.10 o 
   5  -5  13      147.66      158.66     63.00 o 
   7  -5  13       49.13       81.76     67.63 o 
 -12  -4  13      315.21      294.87     70.04 o 
 -10  -4  13      224.63      296.01     59.17 o 
  -8  -4  13      210.83      211.99     54.09 o 
  -6  -4  13      542.20      541.48     53.64 o 
  -4  -4  13      329.34      407.52     45.89 o 
  -2  -4  13      937.83      958.61     54.04 o 
   0  -4  13      868.68      955.76    119.54 o 
   2  -4  13     1791.19     1748.11     66.16 o 
   4  -4  13     1179.13     1201.80     63.59 o 
   6  -4  13      358.93      353.35     62.51 o 
   8  -4  13       33.05       38.68     62.55 o 
 -13  -3  13      421.30      434.20     66.50 o 
 -11  -3  13      339.00      407.73     57.42 o 
  -9  -3  13      466.95      455.62     54.03 o 
  -7  -3  13      519.58      473.72     47.73 o 
  -5  -3  13      572.33      557.77     44.86 o 
  -3  -3  13     1656.12     1815.32     53.20 o 
  -1  -3  13     2523.20     2539.47     59.61 o 
   1  -3  13     2014.32     2009.49     60.52 o 
   3  -3  13     1376.51     1347.59     55.84 o 
   5  -3  13      858.85      939.45     55.52 o 
   7  -3  13      440.48      471.17     57.32 o 
   9  -3  13       66.07      120.18     60.50 o 
  11  -3  13       63.33       86.71     70.24 o 
 -14  -2  13      599.58      523.51     68.89 o 
 -12  -2  13      981.20      916.47     64.35 o 
 -10  -2  13      900.87      947.67     54.02 o 
  -8  -2  13       77.41       47.07     38.28 o 
  -6  -2  13     1106.62     1177.33     45.86 o 
  -4  -2  13     1486.50     1417.83     45.16 o 
  -2  -2  13     1353.92     1381.24     43.48 o 
   0  -2  13     1128.88      901.36    156.54 o 
   2  -2  13     3429.51     3479.85     64.76 o 
   4  -2  13     1154.56     1308.99     49.44 o 
   6  -2  13      563.00      673.82     49.53 o 
   8  -2  13      155.37      171.44     52.85 o 
  10  -2  13      176.13      183.93     61.63 o 
 -15  -1  13      559.17      504.83     69.84 o 
 -13  -1  13      803.74      764.21     62.09 o 
 -11  -1  13     1502.66     1400.90     60.82 o 
  -9  -1  13      745.61      763.83     47.80 o 
  -7  -1  13      255.66      261.58     36.27 o 
  -5  -1  13       35.99       26.34     28.26 o 
  -3  -1  13     1488.07     1450.71     40.64 o 
  -1  -1  13     4501.72     4294.05     60.29 o 
   1  -1  13     2905.29     2870.63     51.82 o 
   3  -1  13     1675.04     1643.74     48.82 o 
   5  -1  13      844.92      946.48     46.59 o 
   7  -1  13     1396.42     1403.59     59.55 o 
   9  -1  13       18.30        8.09     52.12 o 
  11  -1  13       77.91      124.72     59.82 o 
 -16   0  13      394.63      347.70     70.75 o 
 -14   0  13      813.49      847.97     67.59 o 
 -12   0  13      549.45      467.88     53.22 o 
 -10   0  13      576.45      613.97     47.61 o 
  -8   0  13     1757.31     1702.61     50.34 o 
  -6   0  13       12.84        7.41     28.67 o 
  -4   0  13     1876.96     2043.46     45.64 o 
  -2   0  13     4194.36     3804.02     54.85 o 
   0   0  13     3536.62     2945.00     42.39 o 
   2   0  13     1619.90     1718.32     42.74 o 
   4   0  13     7589.28     7770.40     87.70 o 
   6   0  13      408.51      406.94     42.48 o 
   8   0  13     1491.13     1547.84     63.85 o 
  10   0  13      147.08      194.21     55.59 o 
  12   0  13        1.52       14.54     65.15 o 
 -15   1  13      528.20      485.52     69.56 o 
 -13   1  13      737.64      737.28     60.69 o 
 -11   1  13     1893.76     1825.43     64.68 o 
  -9   1  13      826.65      823.87     47.96 o 
  -7   1  13      211.99      273.87     33.51 o 
  -5   1  13       50.68        4.67     28.95 o 
  -3   1  13     1495.13     1494.07     40.37 o 
  -1   1  13     4953.41     4811.32     62.62 o 
   1   1  13     3124.26     2919.39     54.29 o 
   3   1  13     1531.60     1469.55     46.83 o 
   5   1  13      701.99      730.26     45.45 o 
   7   1  13     1216.37     1290.16     56.87 o 
   9   1  13       23.17      110.56     51.30 o 
  11   1  13       83.76       85.34     58.72 o 
 -14   2  13      639.44      632.80     70.42 o 
 -12   2  13     1096.89     1087.37     63.42 o 
 -10   2  13      717.80      686.85     53.00 o 
  -8   2  13      142.37      111.05     39.81 o 
  -6   2  13     1158.86     1181.73     46.98 o 
  -4   2  13     1531.73     1393.17     46.56 o 
  -2   2  13     1174.38     1112.91     42.18 o 
   0   2  13     1130.92      988.00    283.91 o 
   2   2  13     3505.83     3406.75     64.51 o 
   4   2  13     1138.78     1124.67     50.40 o 
   6   2  13      595.26      592.35     50.50 o 
   8   2  13      184.28      206.19     52.99 o 
  10   2  13      180.24      267.81     60.26 o 
 -13   3  13      435.75      323.34     68.02 o 
 -11   3  13      297.69      239.81     57.55 o 
  -9   3  13      420.34      397.51     52.64 o 
  -7   3  13      497.97      420.44     48.00 o 
  -5   3  13      628.75      606.69     44.60 o 
  -3   3  13     1475.72     1525.91     51.62 o 
  -1   3  13     2693.95     2593.22     60.78 o 
   1   3  13     1720.94     1558.78     55.70 o 
   3   3  13     1469.92     1439.28     54.62 o 
   5   3  13      771.19      812.06     55.63 o 
   7   3  13      375.43      316.99     55.65 o 
   9   3  13       64.74        5.21     61.46 o 
  11   3  13       73.53       77.52     68.05 o 
 -12   4  13      323.23      343.09     67.16 o 
 -10   4  13      333.70      302.48     62.78 o 
  -8   4  13      191.26      176.55     53.68 o 
  -6   4  13      580.73      521.09     52.41 o 
  -4   4  13      264.00      148.34     48.21 o 
  -2   4  13      611.65      508.05     51.33 o 
   0   4  13     1200.04     1191.55     40.21 o 
   2   4  13     1698.76     1578.77     63.78 o 
   4   4  13     1255.39     1131.31     64.72 o 
   6   4  13      393.42      376.08     60.32 o 
   8   4  13       59.93       64.75     62.01 o 
  -9   5  13      177.29      115.03     65.20 o 
  -7   5  13      489.73      522.76     63.37 o 
  -5   5  13       18.46      -56.79     56.79 o 
  -3   5  13      175.48      158.69     54.63 o 
  -1   5  13      469.33      519.20     58.70 o 
   1   5  13      977.02      895.04     64.48 o 
   3   5  13      180.37      291.01     59.57 o 
   5   5  13      139.32      119.12     62.86 o 
   7   5  13       68.03      129.10     70.24 o 
  -6   6  13       28.93      -20.58     67.35 o 
  -4   6  13      207.06      137.00     69.05 o 
  -2   6  13      180.00      162.79     65.61 o 
   0   6  13      108.01      172.99     46.08 o 
   2   6  13       39.86      -18.79     65.57 o 
  -6  -6  14       23.37      -41.84     72.29 o 
  -4  -6  14        6.47       15.91     67.62 o 
  -2  -6  14       34.65      -44.17     66.26 o 
   0  -6  14      159.49      116.01     48.66 o 
   2  -6  14      115.07       74.65     71.90 o 
  -9  -5  14      116.26      149.44     65.59 o 
  -7  -5  14      194.54      117.51     65.62 o 
  -5  -5  14      302.51      159.46     63.04 o 
  -3  -5  14      167.90       95.95     57.38 o 
  -1  -5  14       77.69       73.13     56.39 o 
   1  -5  14      526.80      477.63     62.69 o 
   3  -5  14      562.17      656.15     64.90 o 
   5  -5  14      370.15      343.98     67.86 o 
 -12  -4  14      358.94      325.00     71.29 o 
 -10  -4  14      754.17      822.82     68.26 o 
  -8  -4  14      334.10      387.40     58.11 o 
  -6  -4  14       66.63      103.31     50.22 o 
  -4  -4  14      189.65      190.97     48.46 o 
  -2  -4  14      325.55      252.66     48.64 o 
   0  -4  14      291.08      337.72     65.39 o 
   2  -4  14      173.69      181.34     49.83 o 
   4  -4  14      547.62      499.32     58.72 o 
   6  -4  14      252.51      309.50     61.52 o 
   8  -4  14      162.21      147.27     66.70 o 
 -13  -3  14      713.94      676.73     71.54 o 
 -11  -3  14     1045.15     1043.97     65.88 o 
  -9  -3  14      729.15      719.81     56.71 o 
  -7  -3  14      482.77      456.54     49.37 o 
  -5  -3  14      280.45      170.21     43.55 o 
  -3  -3  14      617.41      672.45     45.84 o 
  -1  -3  14     1135.47     1205.26     50.81 o 
   1  -3  14     1398.13     1525.89     52.67 o 
   3  -3  14      780.62      802.59     51.93 o 
   5  -3  14      756.01      901.39     56.72 o 
   7  -3  14      794.70      789.23     64.98 o 
   9  -3  14      198.08      160.61     65.89 o 
 -14  -2  14      874.25      851.62     74.07 o 
 -12  -2  14      844.45      894.07     60.72 o 
 -10  -2  14     2407.28     2381.83     71.09 o 
  -8  -2  14     1305.91     1403.05     55.13 o 
  -6  -2  14      824.28      802.55     43.84 o 
  -4  -2  14      408.45      460.01     37.54 o 
  -2  -2  14      235.75      270.76     34.21 o 
   0  -2  14      810.09      803.18     29.93 o 
   2  -2  14     1198.83     1136.03     49.05 o 
   4  -2  14     1388.87     1308.97     54.19 o 
   6  -2  14      344.05      303.80     48.64 o 
   8  -2  14       86.27       55.43     55.43 o 
  10  -2  14      226.37      233.67     66.17 o 
 -15  -1  14      248.52      244.81     67.96 o 
 -13  -1  14     1377.62     1289.84     69.84 o 
 -11  -1  14      640.37      626.51     52.98 o 
  -9  -1  14     3519.96     3668.00     72.87 o 
  -7  -1  14     1092.59     1184.86     45.85 o 
  -5  -1  14      850.46      871.60     40.83 o 
  -3  -1  14      657.68      655.28     36.66 o 
  -1  -1  14     2314.86     2221.55     49.22 o 
   1  -1  14      608.95      665.80     35.26 o 
   3  -1  14     3063.25     3110.26     59.41 o 
   5  -1  14      985.42     1057.64     51.59 o 
   7  -1  14     2641.44     2750.88     73.81 o 
   9  -1  14      303.50      403.95     55.22 o 
  11  -1  14       45.06       43.62     62.69 o 
 -14   0  14     1178.54     1131.38     72.80 o 
 -12   0  14     1345.55     1227.06     64.89 o 
 -10   0  14      532.23      521.61     48.14 o 
  -8   0  14      752.14      721.17     43.68 o 
  -6   0  14     1090.03     1164.32     42.97 o 
  -4   0  14     1594.10     1709.35     44.68 o 
  -2   0  14       14.47      -26.06     26.06 o 
   0   0  14     2340.05     2340.26     36.90 o 
   2   0  14     1105.22      962.90     41.04 o 
   4   0  14     2591.46     2796.43     59.91 o 
   6   0  14      236.28      349.11     44.08 o 
   8   0  14     1489.28     1520.09     65.63 o 
  10   0  14       41.13       75.59     58.30 o 
  12   0  14      239.83      292.84     71.80 o 
 -15   1  14      188.63      204.94     66.44 o 
 -13   1  14     1233.59     1295.62     69.24 o 
 -11   1  14      458.07      440.06     52.52 o 
  -9   1  14     3546.42     3473.39     73.86 o 
  -7   1  14     1442.42     1450.25     49.96 o 
  -5   1  14      781.35      869.54     39.85 o 
  -3   1  14      665.64      693.08     35.01 o 
  -1   1  14     2073.74     1883.56     47.61 o 
   1   1  14      829.75      823.92     39.73 o 
   3   1  14     3385.92     3266.69     64.57 o 
   5   1  14     1165.74     1139.91     51.78 o 
   7   1  14     2630.30     2854.56     73.12 o 
   9   1  14      208.69      240.94     55.88 o 
  11   1  14       74.89       16.88     63.94 o 
 -14   2  14      907.01      934.49     73.25 o 
 -12   2  14      994.10      944.98     66.00 o 
 -10   2  14     2620.02     2637.05     73.66 o 
  -8   2  14     1109.12     1062.56     52.31 o 
  -6   2  14      656.45      675.60     41.86 o 
  -4   2  14      490.82      510.06     39.63 o 
  -2   2  14      288.71      312.63     35.32 o 
   0   2  14      978.21      879.39     92.90 o 
   2   2  14     1231.43     1027.91     47.95 o 
   4   2  14     1266.57     1253.50     53.32 o 
   6   2  14      266.15      238.98     48.21 o 
   8   2  14       25.98      -17.70     54.18 o 
  10   2  14      247.71      241.65     64.53 o 
 -13   3  14      701.06      606.40     73.87 o 
 -11   3  14     1019.05      904.39     66.28 o 
  -9   3  14      541.59      489.60     55.01 o 
  -7   3  14      475.95      448.69     48.27 o 
  -5   3  14      335.90      312.36     41.91 o 
  -3   3  14      532.71      544.71     44.17 o 
  -1   3  14     1145.41     1063.93     51.23 o 
   1   3  14     1375.42     1237.62     52.39 o 
   3   3  14      844.57      811.55     51.67 o 
   5   3  14      809.09      715.43     57.57 o 
   7   3  14      814.73      863.92     63.47 o 
   9   3  14      173.81       86.34     64.10 o 
 -12   4  14      325.30      307.37     69.08 o 
 -10   4  14      801.29      779.91     69.10 o 
  -8   4  14      453.57      415.11     59.65 o 
  -6   4  14       59.38       52.96     49.12 o 
  -4   4  14      193.49      120.00     49.70 o 
  -2   4  14      235.40      180.17     47.24 o 
   0   4  14      156.93      215.09     32.56 o 
   2   4  14      192.72      148.69     49.56 o 
   4   4  14      547.69      532.73     57.34 o 
   6   4  14      228.35      278.17     60.55 o 
   8   4  14      164.91       45.71     67.53 o 
  -9   5  14       77.26       -1.37     63.52 o 
  -7   5  14      200.09      204.82     60.95 o 
  -5   5  14      333.19      295.75     61.68 o 
  -3   5  14      196.57      272.37     56.97 o 
  -1   5  14      136.72      160.03     54.49 o 
   1   5  14      582.90      532.90     62.85 o 
   3   5  14      461.97      408.19     64.87 o 
   5   5  14      391.38      481.81     66.49 o 
  -6   6  14       19.27      110.97     68.72 o 
  -4   6  14        1.30      -60.76     66.93 o 
  -2   6  14       19.58       71.46     66.39 o 
   0   6  14      175.27      167.65     47.73 o 
   2   6  14       94.55      117.59     71.08 o 
  -4  -6  15       44.80      -11.80     70.24 o 
  -2  -6  15        6.52      -17.56     67.48 o 
   0  -6  15       42.90      -26.13     49.66 o 
  -9  -5  15      143.54      160.16     70.13 o 
  -7  -5  15       22.08        0.00     62.00 o 
  -5  -5  15      220.19      234.50     60.68 o 
  -3  -5  15      269.01      203.52     60.84 o 
  -1  -5  15      481.37      438.77     62.96 o 
   1  -5  15       79.30      110.04     61.19 o 
   3  -5  15       25.72      -14.81     60.22 o 
   5  -5  15      137.24      184.31     67.38 o 
 -12  -4  15      257.22      300.56     72.36 o 
 -10  -4  15      679.93      594.15     68.92 o 
  -8  -4  15     1915.10     2018.75     77.21 o 
  -6  -4  15      900.43     1003.02     63.09 o 
  -4  -4  15      306.24      321.99     51.65 o 
  -2  -4  15       52.36       18.80     46.92 o 
   0  -4  15      205.97      163.44     35.29 o 
   2  -4  15      313.25      409.35     53.71 o 
   4  -4  15      435.70      445.29     61.98 o 
   6  -4  15      227.46      260.58     63.57 o 
   8  -4  15       76.82       -3.02     67.91 o 
 -13  -3  15      217.36      347.33     65.62 o 
 -11  -3  15      987.91     1149.43     68.34 o 
  -9  -3  15      451.71      504.21     55.81 o 
  -7  -3  15      579.19      594.04     50.21 o 
  -5  -3  15      635.98      695.49     49.55 o 
  -3  -3  15     1292.59     1278.13     54.85 o 
  -1  -3  15      941.34      852.15     49.78 o 
   1  -3  15       18.74      106.72     39.51 o 
   3  -3  15      486.93      396.29     50.46 o 
   5  -3  15      243.41      196.51     51.50 o 
   7  -3  15      143.24      118.03     60.25 o 
   9  -3  15      218.11      281.16     68.78 o 
 -14  -2  15      472.31      649.09     70.09 o 
 -12  -2  15      307.14      332.11     58.51 o 
 -10  -2  15     2985.94     3046.67     77.67 o 
  -8  -2  15     3094.31     3285.31     74.47 o 
  -6  -2  15     3705.90     4070.81     73.85 o 
  -4  -2  15     1002.01     1042.53     45.82 o 
  -2  -2  15     1244.71     1205.41     47.83 o 
   0  -2  15      198.86       68.97    108.01 o 
   2  -2  15      785.26      729.74     47.68 o 
   4  -2  15      981.60      979.44     53.50 o 
   6  -2  15      642.46      621.67     56.55 o 
   8  -2  15      542.33      604.99     63.11 o 
  10  -2  15       35.80      190.27     63.24 o 
 -15  -1  15      112.68      103.47     66.00 o 
 -13  -1  15     1366.73     1375.50     72.59 o 
 -11  -1  15      863.75     1042.75     53.72 o 
  -9  -1  15     1535.99     1628.50     58.78 o 
  -7  -1  15     2162.27     2105.91     58.08 o 
  -5  -1  15     4056.21     4252.82     69.10 o 
  -3  -1  15     2544.93     2671.33     55.81 o 
  -1  -1  15      158.19      163.67     31.31 o 
   1  -1  15      375.73      372.61     37.26 o 
   3  -1  15      480.52      433.30     41.27 o 
   5  -1  15      650.80      669.93     48.86 o 
   7  -1  15      962.82     1087.34     60.50 o 
   9  -1  15      368.67      481.68     62.79 o 
  11  -1  15       71.36      102.49     68.19 o 
 -14   0  15      885.72      950.74     69.53 o 
 -12   0  15     1135.90     1171.09     65.09 o 
 -10   0  15     2150.45     1945.95     65.20 o 
  -8   0  15     2451.48     2494.94     61.63 o 
  -6   0  15      800.35      812.30     42.46 o 
  -4   0  15       63.04       47.48     31.56 o 
  -2   0  15      178.91      189.38     31.17 o 
   0   0  15       35.80      -36.36     36.36 o 
   2   0  15       25.66       -1.51     32.92 o 
   4   0  15      523.12      418.51     41.00 o 
   6   0  15      396.62      380.45     47.56 o 
   8   0  15      915.94     1039.67     61.99 o 
  10   0  15     1015.41     1143.86     74.12 o 
 -15   1  15      108.92      177.84     65.32 o 
 -13   1  15     1300.63     1230.78     70.91 o 
 -11   1  15      976.67     1029.69     58.30 o 
  -9   1  15     1631.26     1606.50     59.92 o 
  -7   1  15     1681.72     1670.45     53.48 o 
  -5   1  15     4470.92     4525.49     72.10 o 
  -3   1  15     2260.08     2370.96     54.59 o 
  -1   1  15      194.50      178.13     32.00 o 
   1   1  15      308.30      328.46     35.87 o 
   3   1  15      502.13      451.24     42.51 o 
   5   1  15      706.42      719.56     49.15 o 
   7   1  15     1115.56     1128.85     61.65 o 
   9   1  15      296.58      282.24     61.25 o 
  11   1  15       81.59      142.01     67.37 o 
 -14   2  15      496.17      544.42     70.10 o 
 -12   2  15      205.81      121.64     58.35 o 
 -10   2  15     3088.29     3026.46     79.52 o 
  -8   2  15     2991.02     2893.51     70.67 o 
  -6   2  15     3745.05     3626.01     72.60 o 
  -4   2  15      672.05      716.88     42.42 o 
  -2   2  15     1482.25     1480.76     49.98 o 
   0   2  15      238.81      186.09     99.86 o 
   2   2  15      852.65      873.25     45.49 o 
   4   2  15     1041.96     1091.35     53.52 o 
   6   2  15      612.24      638.91     53.93 o 
   8   2  15      459.90      535.08     59.24 o 
  10   2  15       44.51       11.39     64.75 o 
 -13   3  15      234.00      175.05     68.65 o 
 -11   3  15     1110.88      956.94     70.16 o 
  -9   3  15      679.32      733.34     57.52 o 
  -7   3  15      454.44      409.56     51.28 o 
  -5   3  15      522.87      543.47     47.59 o 
  -3   3  15     1146.11     1118.74     51.77 o 
  -1   3  15      906.10      800.98     50.32 o 
   1   3  15        4.27       -1.92     41.29 o 
   3   3  15      463.39      423.47     50.18 o 
   5   3  15      294.66      251.91     53.84 o 
   7   3  15      173.59      272.06     58.89 o 
   9   3  15      216.34      128.22     69.88 o 
 -12   4  15      255.52      229.29     70.02 o 
 -10   4  15      588.02      564.76     66.28 o 
  -8   4  15     1808.93     1729.53     74.55 o 
  -6   4  15     1017.07      920.61     62.44 o 
  -4   4  15      457.19      376.13     52.38 o 
  -2   4  15       24.66       78.60     45.40 o 
   0   4  15      242.24      211.66     35.66 o 
   2   4  15      268.33      271.65     53.84 o 
   4   4  15      441.00      416.30     61.02 o 
   6   4  15      248.01      299.88     62.06 o 
   8   4  15       71.71      103.58     67.36 o 
  -9   5  15      185.49      218.94     70.28 o 
  -7   5  15       27.07      -25.65     62.00 o 
  -5   5  15      247.10      160.10     60.28 o 
  -3   5  15      250.38      286.71     57.40 o 
  -1   5  15      462.51      385.54     61.85 o 
   1   5  15       99.92       30.60     60.10 o 
   3   5  15       30.67      134.43     58.71 o 
   5   5  15      100.23      -20.31     69.29 o 
  -4   6  15       38.34       25.24     68.86 o 
  -2   6  15       19.83      -30.86     67.62 o 
   0   6  15       53.84       -0.64     48.20 o 
  -4  -6  16      308.23      284.68     74.84 o 
  -2  -6  16      263.30      173.42     72.63 o 
  -9  -5  16      628.88      653.18     77.56 o 
  -7  -5  16      778.04      795.54     74.72 o 
  -5  -5  16      391.79      488.30     65.95 o 
  -3  -5  16      210.71      354.34     59.58 o 
  -1  -5  16      147.14      200.79     59.98 o 
   1  -5  16      298.66      421.49     63.18 o 
   3  -5  16       71.83       69.97     63.52 o 
   5  -5  16        4.85       -6.04     67.76 o 
 -12  -4  16      178.22       93.33     71.37 o 
 -10  -4  16      348.01      431.32     68.13 o 
  -8  -4  16      168.94      236.50     59.02 o 
  -6  -4  16      551.41      620.07     59.13 o 
  -4  -4  16      488.02      641.10     55.68 o 
  -2  -4  16      442.39      416.22     54.85 o 
   0  -4  16      491.66      539.17     69.02 o 
   2  -4  16       21.08        1.23     55.83 o 
   4  -4  16      181.80      171.45     60.12 o 
   6  -4  16       77.19      157.51     62.56 o 
 -13  -3  16      120.39      228.89     66.97 o 
 -11  -3  16      391.85      443.79     62.38 o 
  -9  -3  16     1749.93     1736.68     73.30 o 
  -7  -3  16     1069.04     1141.43     59.30 o 
  -5  -3  16     1102.66     1128.54     55.88 o 
  -3  -3  16      918.07     1031.50     51.69 o 
  -1  -3  16      803.12      852.31     52.07 o 
   1  -3  16      118.93       91.82     45.84 o 
   3  -3  16      119.53      158.10     46.94 o 
   5  -3  16      417.89      383.01     55.80 o 
   7  -3  16      195.24      255.61     62.19 o 
   9  -3  16      230.36      314.53     70.98 o 
 -14  -2  16      127.69      139.84     68.75 o 
 -12  -2  16      297.06      377.55     58.10 o 
 -10  -2  16      316.52      301.67     53.30 o 
  -8  -2  16     2028.16     2115.62     65.99 o 
  -6  -2  16     2837.66     3120.98     69.54 o 
  -4  -2  16     3557.23     3880.30     71.00 o 
  -2  -2  16     3476.11     3571.60     69.16 o 
   0  -2  16      304.22      275.15    146.40 o 
   2  -2  16      486.04      391.55     45.94 o 
   4  -2  16      755.77      701.31     52.05 o 
   6  -2  16       51.55       20.30     52.00 o 
   8  -2  16      502.33      582.16     62.96 o 
  10  -2  16       61.56      134.45     69.01 o 
 -15  -1  16      123.00      102.51     68.75 o 
 -13  -1  16      240.22      232.59     62.47 o 
 -11  -1  16     1628.19     1662.95     67.19 o 
  -9  -1  16     1623.85     1491.91     60.87 o 
  -7  -1  16     2637.71     2628.45     63.92 o 
  -5  -1  16     2555.47     2526.89     59.91 o 
  -3  -1  16     1793.86     1804.95     51.05 o 
  -1  -1  16      443.20      469.45     38.24 o 
   1  -1  16       18.05      -40.88     40.88 o 
   3  -1  16      151.97      137.96     41.46 o 
   5  -1  16      164.12      235.29     45.03 o 
   7  -1  16      208.08      274.04     54.78 o 
   9  -1  16      732.55      668.18     69.76 o 
 -14   0  16        1.40      -10.84     62.41 o 
 -12   0  16      908.24      888.04     64.33 o 
 -10   0  16     1023.62     1056.74     57.36 o 
  -8   0  16     2802.82     2828.66     67.71 o 
  -6   0  16     3936.52     3892.04     67.42 o 
  -4   0  16     3147.60     3010.96     61.58 o 
  -2   0  16     1032.88      866.83     43.09 o 
   0   0  16      302.49      211.15     28.13 o 
   2   0  16        5.12       -2.47     34.98 o 
   4   0  16       23.33      -13.72     39.23 o 
   6   0  16       70.16       92.75     45.96 o 
   8   0  16       19.97       90.26     51.99 o 
  10   0  16      232.61      308.50     68.92 o 
 -15   1  16      131.51      117.47     69.58 o 
 -13   1  16      266.24      270.25     61.79 o 
 -11   1  16     1425.57     1383.03     67.54 o 
  -9   1  16     1918.13     1804.17     63.04 o 
  -7   1  16     2765.11     2601.36     65.35 o 
  -5   1  16     2171.90     2040.51     56.85 o 
  -3   1  16     1771.50     1749.49     50.91 o 
  -1   1  16      380.39      341.53     37.81 o 
   1   1  16       20.19       39.37     34.71 o 
   3   1  16      126.20      109.53     39.94 o 
   5   1  16      144.07      119.55     46.39 o 
   7   1  16      156.50      171.16     52.30 o 
   9   1  16      727.77      744.40     69.07 o 
  11   1  16       94.25      245.06     69.70 o 
 -14   2  16       92.20      186.47     64.49 o 
 -12   2  16      212.68      220.76     59.17 o 
 -10   2  16      595.00      643.77     56.81 o 
  -8   2  16     1671.45     1636.52     62.54 o 
  -6   2  16     3391.84     3344.36     73.10 o 
  -4   2  16     3297.73     3369.64     69.21 o 
  -2   2  16     3614.82     3343.55     69.36 o 
   0   2  16      319.77      290.94     29.15 o 
   2   2  16      468.72      384.37     45.79 o 
   4   2  16      855.51      733.64     52.35 o 
   6   2  16       97.43       73.28     52.01 o 
   8   2  16      538.10      559.71     64.48 o 
  10   2  16       42.57       47.33     66.94 o 
 -13   3  16      108.04      148.33     65.45 o 
 -11   3  16      421.02      359.34     62.66 o 
  -9   3  16     1849.88     1845.42     75.00 o 
  -7   3  16     1121.42     1089.72     58.90 o 
  -5   3  16     1220.18     1161.55     57.01 o 
  -3   3  16      546.67      579.71     46.77 o 
  -1   3  16      807.44      811.69     51.39 o 
   1   3  16      111.15      211.48     42.41 o 
   3   3  16       92.05       23.33     46.38 o 
   5   3  16      410.04      342.46     56.62 o 
   7   3  16      192.86      142.63     61.09 o 
   9   3  16      162.27      134.78     69.72 o 
 -12   4  16      172.67      199.43     71.65 o 
 -10   4  16      331.96      412.89     66.75 o 
  -8   4  16      150.73      135.60     58.33 o 
  -6   4  16      442.43      508.83     57.59 o 
  -4   4  16      530.82      554.04     57.76 o 
  -2   4  16      553.81      551.09     55.43 o 
   0   4  16      436.10      383.77     39.26 o 
   2   4  16       26.38      -52.54     52.54 o 
   4   4  16      147.15      199.83     57.51 o 
   6   4  16       77.13       57.90     63.25 o 
  -9   5  16      619.97      622.22     74.39 o 
  -7   5  16      719.43      636.58     76.22 o 
  -5   5  16      432.62      464.34     65.41 o 
  -3   5  16      190.96      126.43     59.71 o 
  -1   5  16      185.88      109.82     60.95 o 
   1   5  16      295.93      200.10     64.96 o 
   3   5  16      104.42      114.44     62.98 o 
   5   5  16       15.05       77.91     65.70 o 
  -2   6  16      293.87      324.22     69.62 o 
  -9  -5  17       14.24      -43.89     70.64 o 
  -7  -5  17      284.60      277.25     71.00 o 
  -5  -5  17      394.74      471.94     68.83 o 
  -3  -5  17      176.25      166.23     64.51 o 
  -1  -5  17       68.89       92.06     60.37 o 
   1  -5  17      305.82      305.16     66.61 o 
   3  -5  17      118.45      130.78     67.10 o 
 -10  -4  17      300.03      386.18     69.35 o 
  -8  -4  17      629.46      694.73     66.85 o 
  -6  -4  17      431.55      439.10     60.06 o 
  -4  -4  17      856.74      844.49     64.31 o 
  -2  -4  17      797.86      944.09     60.86 o 
   0  -4  17      395.59      488.37     55.10 o 
   2  -4  17       61.12       99.06     55.15 o 
   4  -4  17      124.47      134.08     59.28 o 
   6  -4  17       54.56       14.40     66.12 o 
 -13  -3  17       53.13       42.94     69.28 o 
 -11  -3  17      171.13      196.42     63.28 o 
  -9  -3  17      949.81      938.06     63.79 o 
  -7  -3  17     1054.21     1026.88     60.53 o 
  -5  -3  17     1744.93     1887.79     66.70 o 
  -3  -3  17       43.35       61.32     43.63 o 
  -1  -3  17      617.80      711.13     52.70 o 
   1  -3  17      549.35      680.01     53.23 o 
   3  -3  17      314.35      291.63     54.12 o 
   5  -3  17       91.80       79.72     54.75 o 
   7  -3  17       37.65       71.06     60.77 o 
 -14  -2  17      100.74      212.41     63.26 o 
 -12  -2  17      382.14      337.98     63.34 o 
 -10  -2  17       84.29       51.45     52.83 o 
  -8  -2  17      364.51      393.01     49.06 o 
  -6  -2  17     1280.77     1231.87     56.90 o 
  -4  -2  17     2039.61     2128.20     61.19 o 
  -2  -2  17     5599.71     5673.34     86.18 o 
   0  -2  17      683.41      635.82     46.06 o 
   2  -2  17     1002.63      983.76     54.33 o 
   4  -2  17        3.14       -1.10     46.36 o 
   6  -2  17       97.55      125.83     55.30 o 
   8  -2  17      365.07      437.13     63.88 o 
 -15  -1  17      243.95      292.98     72.08 o 
 -13  -1  17       29.31      -13.17     61.59 o 
 -11  -1  17       23.38      -53.09     53.09 o 
  -9  -1  17      921.50      903.78     56.92 o 
  -7  -1  17     1731.67     1831.03     59.41 o 
  -5  -1  17     2377.49     2456.76     60.78 o 
  -3  -1  17     2182.18     2145.00     56.70 o 
  -1  -1  17     1316.25     1354.46     51.43 o 
   1  -1  17     1022.43      874.77     51.60 o 
   3  -1  17      761.44      703.80     49.86 o 
   5  -1  17       18.72      -26.34     46.64 o 
   7  -1  17       14.11      -14.40     54.59 o 
   9  -1  17       40.07       30.32     62.69 o 
 -14   0  17      192.70      175.84     64.65 o 
 -12   0  17      176.69      110.23     57.52 o 
 -10   0  17      472.74      399.94     51.14 o 
  -8   0  17     2137.25     2252.50     65.91 o 
  -6   0  17     1182.90     1197.44     50.41 o 
  -4   0  17     4768.23     4995.33     76.64 o 
  -2   0  17     4695.77     4498.49     73.11 o 
   0   0  17      724.44      726.44     33.99 o 
   2   0  17        8.20       -7.82     38.54 o 
   4   0  17       63.38       32.11     41.98 o 
   6   0  17       35.62       -8.78     50.07 o 
   8   0  17       59.18       11.39     57.62 o 
  10   0  17       91.29      149.97     66.13 o 
 -15   1  17      247.24      196.06     73.18 o 
 -13   1  17       35.25      121.54     58.71 o 
 -11   1  17       22.50      164.88     51.17 o 
  -9   1  17      666.31      626.50     52.30 o 
  -7   1  17     1724.59     1680.02     58.85 o 
  -5   1  17     2804.44     2864.50     65.39 o 
  -3   1  17     2131.92     2031.26     57.94 o 
  -1   1  17     1533.48     1558.06     52.88 o 
   1   1  17     1068.63      937.94     50.79 o 
   3   1  17      747.57      724.68     48.75 o 
   5   1  17       15.61       -8.37     45.13 o 
   7   1  17        5.28      158.28     51.44 o 
   9   1  17       70.81      144.47     62.56 o 
 -14   2  17       84.34      208.55     65.31 o 
 -12   2  17      375.96      376.58     62.92 o 
 -10   2  17       98.40      125.01     54.07 o 
  -8   2  17      567.66      531.80     51.17 o 
  -6   2  17     1208.10     1139.58     56.74 o 
  -4   2  17     1827.22     1689.57     58.90 o 
  -2   2  17     5430.59     5310.57     85.40 o 
   0   2  17      704.15      609.05     34.37 o 
   2   2  17     1024.97      954.64     53.92 o 
   4   2  17       16.03       35.94     47.19 o 
   6   2  17       74.22       40.34     53.24 o 
   8   2  17      413.22      450.13     65.54 o 
 -13   3  17       59.51      120.45     67.77 o 
 -11   3  17      125.88      157.54     63.54 o 
  -9   3  17      992.22     1023.40     66.00 o 
  -7   3  17      963.78      931.06     59.40 o 
  -5   3  17     1815.27     1889.02     66.45 o 
  -3   3  17      221.11      170.14     46.83 o 
  -1   3  17      626.02      691.62     51.05 o 
   1   3  17      580.29      621.79     52.27 o 
   3   3  17      275.73      280.86     51.64 o 
   5   3  17      112.53      133.39     56.54 o 
   7   3  17       52.44      150.22     61.46 o 
 -10   4  17      337.53      218.53     69.09 o 
  -8   4  17      654.72      637.59     65.75 o 
  -6   4  17      505.91      454.65     61.45 o 
  -4   4  17      822.97      763.66     61.00 o 
  -2   4  17      620.88      635.42     56.68 o 
   0   4  17      419.52      459.51     91.19 o 
   2   4  17       49.93      -41.43     56.38 o 
   4   4  17      109.72       18.39     62.30 o 
   6   4  17       40.37       10.01     66.40 o 
  -7   5  17      280.52      368.70     67.15 o 
  -5   5  17      362.41      377.09     66.90 o 
  -3   5  17      189.43      209.75     63.01 o 
  -1   5  17       93.31      139.41     60.51 o 
   1   5  17      261.66      309.50     65.50 o 
   3   5  17      114.87       66.55     66.14 o 
  -7  -5  18       43.46       33.61     67.63 o 
  -5  -5  18      126.99      233.16     66.83 o 
  -3  -5  18      381.82      402.94     67.18 o 
  -1  -5  18      251.54      305.23     68.79 o 
   1  -5  18      133.87      250.86     67.66 o 
   3  -5  18      178.63      313.77     71.65 o 
 -10  -4  18       20.14       97.39     66.53 o 
  -8  -4  18      195.48      275.10     64.79 o 
  -6  -4  18      885.35      971.40     68.58 o 
  -4  -4  18      296.46      371.11     58.37 o 
  -2  -4  18      270.34      328.91     56.58 o 
   0  -4  18      528.89      526.35     44.72 o 
   2  -4  18      134.16      287.93     60.11 o 
   4  -4  18       38.29       12.35     63.38 o 
   6  -4  18       17.03       56.92     67.49 o 
 -13  -3  18       57.87      156.53     67.63 o 
 -11  -3  18      426.78      280.18     68.43 o 
  -9  -3  18       35.91       49.11     56.24 o 
  -7  -3  18      308.15      279.94     55.91 o 
  -5  -3  18     1881.95     1842.86     69.92 o 
  -3  -3  18     2478.82     2473.77     71.39 o 
  -1  -3  18      606.21      698.90     56.41 o 
   1  -3  18      537.80      559.30     55.28 o 
   3  -3  18      555.46      660.08     60.23 o 
   5  -3  18       85.34      109.22     58.59 o 
   7  -3  18        0.01      -25.65     64.05 o 
 -14  -2  18      150.83       30.19     70.82 o 
 -12  -2  18       58.43       63.93     59.82 o 
 -10  -2  18      640.56      609.43     62.87 o 
  -8  -2  18      246.38      296.63     49.71 o 
  -6  -2  18      193.65      159.27     46.13 o 
  -4  -2  18        9.29       89.43     40.19 o 
  -2  -2  18     2076.76     2110.78     63.67 o 
   0  -2  18     1166.16     1009.68    214.35 o 
   2  -2  18     1620.82     1555.37     64.31 o 
   4  -2  18      480.48      364.32     57.74 o 
   6  -2  18      378.73      402.43     61.69 o 
   8  -2  18       98.00       12.62     66.41 o 
 -13  -1  18      185.49      272.75     63.69 o 
 -11  -1  18        3.49      -54.73     54.73 o 
  -9  -1  18      207.56      145.26     49.43 o 
  -7  -1  18      287.37      282.57     46.02 o 
  -5  -1  18     2500.71     2578.13     65.51 o 
  -3  -1  18     4645.49     4787.86     79.99 o 
  -1  -1  18     3042.34     2904.23     70.89 o 
   1  -1  18      604.90      -82.98     82.98 o 
   3  -1  18      386.28      440.07     49.34 o 
   5  -1  18      100.26      125.97     51.05 o 
   7  -1  18       11.07       11.38     55.55 o 
   9  -1  18       38.40       24.42     64.47 o 
 -14   0  18       92.04      134.47     65.86 o 
 -12   0  18      297.05      267.82     58.78 o 
 -10   0  18       19.15       26.47     47.87 o 
  -8   0  18      459.63      457.71     49.63 o 
  -6   0  18      705.64      652.99     48.06 o 
  -4   0  18      133.79      158.82     38.85 o 
  -2   0  18      996.33      915.97     49.67 o 
   0   0  18     2639.36     2392.31     48.69 o 
   2   0  18     1709.94     1662.04     60.09 o 
   4   0  18      611.00      632.08     52.15 o 
   6   0  18      107.37      122.13     55.03 o 
   8   0  18       18.61        2.61     59.67 o 
  10   0  18        8.94      -69.95     69.95 o 
 -13   1  18      193.05      148.12     65.20 o 
 -11   1  18       14.18      -41.84     54.59 o 
  -9   1  18      247.72      191.30     48.89 o 
  -7   1  18      189.24      238.62     44.48 o 
  -5   1  18     2362.78     2394.51     63.24 o 
  -3   1  18     4775.80     4807.51     80.75 o 
  -1   1  18     3109.97     3111.94     70.22 o 
   1   1  18      563.30      589.70     49.67 o 
   3   1  18      493.47      350.66     51.57 o 
   5   1  18       66.97      121.42     48.98 o 
   7   1  18       13.82      -37.86     55.83 o 
   9   1  18       40.63      138.14     63.65 o 
 -14   2  18      108.88      -15.09     72.31 o 
 -12   2  18       28.82       30.73     60.22 o 
 -10   2  18      672.91      641.17     61.09 o 
  -8   2  18      264.52      202.03     51.36 o 
  -6   2  18      142.80      107.20     45.57 o 
  -4   2  18      126.61      195.72     41.31 o 
  -2   2  18     1555.72     1519.14     58.51 o 
   0   2  18     1274.12     1190.81     77.47 o 
   2   2  18     1724.54     1628.01     64.35 o 
   4   2  18      525.15      529.41     55.55 o 
   6   2  18      396.76      351.89     60.73 o 
   8   2  18       79.95      -67.09     67.09 o 
 -11   3  18      414.38      389.12     65.40 o 
  -9   3  18       33.77        1.23     58.16 o 
  -7   3  18      317.35      333.39     54.26 o 
  -5   3  18     2040.66     1986.32     68.31 o 
  -3   3  18     2315.65     2183.26     70.49 o 
  -1   3  18      661.10      743.96     52.98 o 
   1   3  18      554.20      435.98     55.56 o 
   3   3  18      504.57      414.10     57.74 o 
   5   3  18       99.19       83.29     58.18 o 
   7   3  18        2.86      -63.92     63.92 o 
 -10   4  18       12.41      -58.98     67.90 o 
  -8   4  18      228.86      241.91     64.94 o 
  -6   4  18      855.10      842.94     66.64 o 
  -4   4  18      415.66      365.82     60.60 o 
  -2   4  18      323.94      308.80     56.87 o 
   0   4  18      517.85      478.32     43.70 o 
   2   4  18      104.33      -59.42     59.42 o 
   4   4  18       48.74       75.18     61.19 o 
   6   4  18       23.30       16.46     65.57 o 
  -7   5  18       28.00       22.08     68.86 o 
  -5   5  18      160.90      168.00     66.57 o 
  -3   5  18      360.81      499.20     65.66 o 
  -1   5  18      278.53      282.88     67.70 o 
   1   5  18      149.58      225.63     64.78 o 
   3   5  18      159.96       54.08     71.51 o 
  -7  -5  19      378.36      391.91     77.06 o 
  -5  -5  19      121.12       94.55     69.99 o 
  -3  -5  19       36.88       -1.37     64.06 o 
  -1  -5  19       83.55       95.08     68.88 o 
   1  -5  19      204.91      388.89     71.93 o 
 -10  -4  19      429.12      374.28     75.98 o 
  -8  -4  19       81.44      127.33     63.53 o 
  -6  -4  19       58.07      -19.34     62.29 o 
  -4  -4  19      737.62      804.64     64.27 o 
  -2  -4  19      350.67      396.19     61.68 o 
   0  -4  19      318.70      340.82     44.57 o 
   2  -4  19      534.11      414.08     66.13 o 
   4  -4  19      189.42      249.28     66.16 o 
 -11  -3  19      334.86      293.11     70.32 o 
  -9  -3  19      523.80      565.59     64.75 o 
  -7  -3  19      222.16      265.81     56.57 o 
  -5  -3  19       23.79       14.54     52.26 o 
  -3  -3  19      546.31      573.49     54.87 o 
  -1  -3  19      667.69      737.71     56.14 o 
   1  -3  19      782.15      745.07     67.60 o 
   3  -3  19      537.57      697.51     61.87 o 
   5  -3  19      221.39      274.85     62.60 o 
   7  -3  19      126.63       40.35     70.12 o 
 -12  -2  19      225.56      147.18     66.04 o 
 -10  -2  19      164.22      204.24     56.41 o 
  -8  -2  19       59.32       76.01     51.17 o 
  -6  -2  19      393.40      441.57     50.44 o 
  -4  -2  19      665.19      652.67     50.10 o 
  -2  -2  19      386.51      435.82     48.65 o 
   0  -2  19     1095.40     1113.75     43.40 o 
   2  -2  19      287.68      326.35     52.06 o 
   4  -2  19     1058.90     1143.38     67.68 o 
   6  -2  19      186.09      225.67     60.67 o 
   8  -2  19      205.73      199.05     71.38 o 
 -13  -1  19      739.97      704.73     72.78 o 
 -11  -1  19      498.24      650.09     61.59 o 
  -9  -1  19       53.52       20.99     48.29 o 
  -7  -1  19       35.52      -12.07     45.54 o 
  -5  -1  19        4.14      -32.23     41.70 o 
  -3  -1  19     1007.50     1024.50     52.00 o 
  -1  -1  19     1860.38     1661.04     64.29 o 
   1  -1  19     1059.06      184.41     72.69 o 
   3  -1  19     1037.98      996.28     59.70 o 
   5  -1  19       68.19       56.53     53.10 o 
   7  -1  19      239.90      279.96     61.92 o 
   9  -1  19       95.58      106.89     69.29 o 
 -14   0  19     1034.67     1142.17     82.92 o 
 -12   0  19      723.67      719.50     67.01 o 
 -10   0  19      424.53      402.00     56.07 o 
  -8   0  19      477.06      381.13     50.87 o 
  -6   0  19      116.59      129.70     41.17 o 
  -4   0  19     2486.67     2387.44     64.11 o 
  -2   0  19     2717.86     2484.40     66.56 o 
   0   0  19      931.96      713.12    171.16 o 
   2   0  19      722.29      728.87     52.59 o 
   4   0  19      850.27      888.65     57.57 o 
   6   0  19      229.74      262.66     57.39 o 
   8   0  19       72.83       54.19     62.70 o 
 -13   1  19      729.12      764.55     71.82 o 
 -11   1  19      523.04      581.70     62.69 o 
  -9   1  19      106.55       93.04     51.46 o 
  -7   1  19       26.32        7.13     44.86 o 
  -5   1  19       22.62       67.49     40.33 o 
  -3   1  19      664.06      537.58     48.73 o 
  -1   1  19     1916.43     1937.64     63.89 o 
   1   1  19     1013.42      691.14     63.71 o 
   3   1  19     1052.05     1012.34     60.12 o 
   5   1  19      131.02      140.12     52.56 o 
   7   1  19      248.55      250.59     62.75 o 
   9   1  19      106.62       48.16     70.67 o 
 -12   2  19      214.26      136.46     65.21 o 
 -10   2  19      209.49      257.97     56.70 o 
  -8   2  19       48.55       78.47     50.62 o 
  -6   2  19      397.45      340.57     50.03 o 
  -4   2  19      861.77      791.81     52.36 o 
  -2   2  19      369.80      387.40     49.06 o 
   0   2  19      944.88      775.00     91.59 o 
   2   2  19      284.68      155.76     52.74 o 
   4   2  19     1090.17     1030.23     65.07 o 
   6   2  19      226.11      302.60     59.31 o 
   8   2  19      165.06       73.57     67.25 o 
 -11   3  19      419.09      367.55     70.49 o 
  -9   3  19      431.79      406.08     63.35 o 
  -7   3  19      235.25      321.44     55.75 o 
  -5   3  19       48.97       61.87     51.58 o 
  -3   3  19      567.78      580.15     53.78 o 
  -1   3  19      564.27      587.56     55.70 o 
   1   3  19      724.41      658.29     66.89 o 
   3   3  19      514.71      524.08     62.28 o 
   5   3  19      206.41      220.47     62.33 o 
   7   3  19      139.60      209.97     70.26 o 
 -10   4  19      422.56      350.63     74.47 o 
  -8   4  19       77.23       87.95     63.66 o 
  -6   4  19       29.23       22.09     59.53 o 
  -4   4  19      734.87      774.22     62.61 o 
  -2   4  19      354.99      342.90     61.27 o 
   0   4  19      422.10      489.30     45.37 o 
   2   4  19      586.85      623.88     66.28 o 
   4   4  19      169.13      134.24     68.76 o 
  -7   5  19      395.42      351.41     75.97 o 
  -5   5  19      128.23       45.29     68.75 o 
  -3   5  19       30.12       58.85     62.96 o 
  -1   5  19      101.05      149.02     67.24 o 
   1   5  19      204.54       38.57     70.97 o 
  -5  -5  20      142.10       61.76     71.77 o 
  -3  -5  20      173.36      148.51     68.63 o 
  -1  -5  20       62.83      110.71     67.64 o 
  -8  -4  20      263.28      329.13     70.17 o 
  -6  -4  20      143.42      149.32     62.17 o 
  -4  -4  20        1.21       -9.19     60.08 o 
  -2  -4  20      370.05      479.46     61.68 o 
   0  -4  20      200.41      176.67     46.35 o 
   2  -4  20       45.90      -65.71     67.22 o 
   4  -4  20      283.92      374.05     70.86 o 
 -11  -3  20      221.49      219.93     69.19 o 
  -9  -3  20      719.60      700.20     70.03 o 
  -7  -3  20      254.32      303.33     59.32 o 
  -5  -3  20      392.69      409.49     55.93 o 
  -3  -3  20        2.77        2.33     51.02 o 
  -1  -3  20       37.72        8.09     53.23 o 
   1  -3  20      451.00      557.88     59.38 o 
   3  -3  20      477.48      487.12     67.07 o 
   5  -3  20      265.36      234.39     69.34 o 
 -12  -2  20      752.59      830.78     73.47 o 
 -10  -2  20      583.67      684.83     66.42 o 
  -8  -2  20      103.61      176.47     53.24 o 
  -6  -2  20      301.11      303.29     51.37 o 
  -4  -2  20      273.58      261.37     48.76 o 
  -2  -2  20       54.39       14.68     46.92 o 
   0  -2  20      322.16      307.38     51.59 o 
   2  -2  20      170.91      110.09     53.67 o 
   4  -2  20      254.55      235.50     61.24 o 
   6  -2  20      254.03      305.92     65.08 o 
 -13  -1  20      628.23      718.94     72.88 o 
 -11  -1  20      820.01      742.26     68.00 o 
  -9  -1  20     1029.66     1080.03     64.50 o 
  -7  -1  20      738.56      769.15     55.76 o 
  -5  -1  20       47.75       66.26     44.18 o 
  -3  -1  20      542.91      594.23     50.21 o 
  -1  -1  20     1001.16      977.16     57.08 o 
   1  -1  20      691.81      686.97     56.43 o 
   3  -1  20     2119.94     2018.84     75.10 o 
   5  -1  20      201.30      228.99     57.38 o 
   7  -1  20      203.32      395.63     65.48 o 
 -14   0  20      664.27      574.32     78.25 o 
 -12   0  20      806.56      896.31     70.75 o 
 -10   0  20      593.88      663.62     62.58 o 
  -8   0  20      714.77      747.68     57.95 o 
  -6   0  20      627.68      688.86     52.29 o 
  -4   0  20      364.13      328.45     48.37 o 
  -2   0  20     1264.33     1337.97     59.38 o 
   0   0  20      718.18      578.36     39.52 o 
   2   0  20      107.93       37.05     48.44 o 
   4   0  20      172.44      186.69     54.91 o 
   6   0  20      207.43      276.76     60.95 o 
   8   0  20      112.14      156.02     64.49 o 
 -13   1  20      625.15      790.71     71.78 o 
 -11   1  20      808.93      881.25     68.83 o 
  -9   1  20     1048.40     1172.62     66.16 o 
  -7   1  20      858.12      906.67     56.89 o 
  -5   1  20       87.10       69.43     45.15 o 
  -3   1  20      528.58      523.21     49.65 o 
  -1   1  20      873.24      778.92     54.84 o 
   1   1  20      785.94      728.19     57.84 o 
   3   1  20     2120.74     2082.73     73.02 o 
   5   1  20      279.35      205.17     59.60 o 
   7   1  20      201.77      249.15     64.11 o 
 -12   2  20      652.57      653.01     73.58 o 
 -10   2  20      638.16      549.51     67.12 o 
  -8   2  20      115.71      113.77     54.07 o 
  -6   2  20      227.50      174.52     49.57 o 
  -4   2  20      339.93      372.34     48.50 o 
  -2   2  20       81.71      108.26     46.52 o 
   0   2  20      284.74      176.15     72.73 o 
   2   2  20       60.02       65.17     52.27 o 
   4   2  20      196.46      198.92     57.52 o 
   6   2  20      257.32      323.36     64.26 o 
 -11   3  20      250.31      200.46     69.89 o 
  -9   3  20      833.35      868.49     69.66 o 
  -7   3  20      278.91      352.81     57.82 o 
  -5   3  20      387.29      428.85     56.34 o 
  -3   3  20        1.38       -2.33     50.75 o 
  -1   3  20       85.55      113.48     52.42 o 
   1   3  20      449.00      376.45     60.20 o 
   3   3  20      546.04      452.34     64.76 o 
   5   3  20      227.81      407.20     63.15 o 
  -8   4  20      262.03      326.38     68.93 o 
  -6   4  20      141.36      198.73     62.17 o 
  -4   4  20        1.82      152.11     58.16 o 
  -2   4  20      348.22      289.16     63.74 o 
   0   4  20      145.50      222.79     43.18 o 
   2   4  20       67.98      199.35     61.05 o 
   4   4  20      293.39      413.20     70.45 o 
  -5   5  20      171.92      119.69     70.14 o 
  -3   5  20      173.42      117.90     68.76 o 
  -1   5  20       47.35        1.51     69.55 o 
  -8  -4  21      674.67      792.50     77.57 o 
  -6  -4  21      535.39      654.76     69.97 o 
  -4  -4  21      127.64       74.93     62.85 o 
  -2  -4  21       26.17       80.25     59.81 o 
   0  -4  21       79.71      171.51     46.42 o 
   2  -4  21      139.29      153.57     68.89 o 
 -11  -3  21      222.09      224.32     72.76 o 
  -9  -3  21      549.12      604.23     69.57 o 
  -7  -3  21      441.78      435.37     63.22 o 
  -5  -3  21      218.05      285.98     59.17 o 
  -3  -3  21       59.91       54.60     56.52 o 
  -1  -3  21       88.83       -2.47     57.22 o 
   1  -3  21       80.11      -64.90     64.90 o 
   3  -3  21       15.90        4.12     63.10 o 
   5  -3  21      178.20      103.49     70.00 o 
 -12  -2  21      740.85      921.63     74.43 o 
 -10  -2  21     1216.86     1238.09     77.35 o 
  -8  -2  21      831.31      850.87     66.64 o 
  -6  -2  21      959.80      886.79     63.66 o 
  -4  -2  21      509.80      566.08     55.55 o 
  -2  -2  21       66.35       96.45     49.39 o 
   0  -2  21      141.44       71.75     91.00 o 
   2  -2  21      298.70      146.69     60.71 o 
   4  -2  21      258.12      333.40     62.75 o 
   6  -2  21      117.88      101.13     68.06 o 
 -13  -1  21      390.95      592.37     74.60 o 
 -11  -1  21      968.76      931.52     72.59 o 
  -9  -1  21      612.68      688.01     61.90 o 
  -7  -1  21     1515.42     1522.87     67.70 o 
  -5  -1  21      230.85      212.70     48.61 o 
  -3  -1  21       80.98      156.42     45.42 o 
  -1  -1  21      115.53        7.41     50.92 o 
   1  -1  21       75.11      157.51     50.08 o 
   3  -1  21      168.02       99.11     56.83 o 
   5  -1  21      152.87      139.03     60.80 o 
   7  -1  21      101.21       92.07     66.55 o 
 -12   0  21      320.92      403.52     68.81 o 
 -10   0  21      720.24      824.54     67.43 o 
  -8   0  21      789.25      873.15     59.75 o 
  -6   0  21     1137.95     1252.50     60.14 o 
  -4   0  21     1993.93     1873.91     66.93 o 
  -2   0  21     1307.83     1330.28     62.69 o 
   0   0  21      174.59       15.57     42.28 o 
   2   0  21      770.74      749.61     59.47 o 
   4   0  21      708.06      793.56     62.06 o 
   6   0  21      179.01      211.11     62.04 o 
 -13   1  21      364.75      339.84     72.94 o 
 -11   1  21      916.55      998.23     72.30 o 
  -9   1  21      704.46      713.76     62.89 o 
  -7   1  21     1162.69     1154.36     64.83 o 
  -5   1  21      368.38      359.33     50.57 o 
  -3   1  21       32.67       -3.16     47.33 o 
  -1   1  21      125.14      193.93     47.35 o 
   1   1  21       43.25      -22.22     50.48 o 
   3   1  21      103.62       77.53     55.30 o 
   5   1  21      181.78      242.55     59.99 o 
   7   1  21      110.56       29.23     68.34 o 
 -12   2  21      674.94      615.77     74.41 o 
 -10   2  21     1176.16     1253.31     75.00 o 
  -8   2  21      891.09      900.27     67.48 o 
  -6   2  21     1135.79     1095.21     64.68 o 
  -4   2  21      463.68      550.83     52.79 o 
  -2   2  21       60.06       86.71     49.80 o 
   0   2  21      174.18      137.16     37.85 o 
   2   2  21      318.22      344.91     57.97 o 
   4   2  21      254.83      399.71     61.10 o 
   6   2  21      116.94      119.80     68.06 o 
 -11   3  21      129.00       28.54     70.67 o 
  -9   3  21      630.51      512.84     70.69 o 
  -7   3  21      425.13      359.48     63.49 o 
  -5   3  21      262.14      244.98     60.42 o 
  -3   3  21       67.79       70.52     55.98 o 
  -1   3  21       87.01       66.55     56.94 o 
   1   3  21       45.00      -58.85     58.85 o 
   3   3  21       41.73      -16.32     61.59 o 
   5   3  21      159.10      174.03     67.11 o 
  -8   4  21      561.87      529.56     77.40 o 
  -6   4  21      594.51      560.74     70.95 o 
  -4   4  21      123.73      108.14     63.26 o 
  -2   4  21       41.52       30.04     61.73 o 
   0   4  21       92.22       95.15     45.81 o 
   2   4  21      138.57      136.96     71.23 o 
  -6  -4  22      277.72      202.68     71.82 o 
  -4  -4  22      508.19      477.50     71.75 o 
  -2  -4  22       94.04       28.40     68.19 o 
   0  -4  22      207.03      228.70     48.92 o 
  -9  -3  22      314.30      325.77     70.32 o 
  -7  -3  22      493.71      492.21     66.25 o 
  -5  -3  22      687.74      614.97     67.55 o 
  -3  -3  22      520.40      518.15     63.93 o 
  -1  -3  22       79.02      151.06     60.37 o 
   1  -3  22      322.91      117.16     69.09 o 
   3  -3  22       58.50      105.77     64.75 o 
 -12  -2  22       67.51       50.08     70.93 o 
 -10  -2  22      396.32      514.25     68.42 o 
  -8  -2  22     1115.93     1277.24     73.06 o 
  -6  -2  22     1252.88     1255.23     70.08 o 
  -4  -2  22      228.27      321.84     54.78 o 
  -2  -2  22      307.82      405.34     58.65 o 
   0  -2  22       87.09      -15.86    134.81 o 
   2  -2  22       29.32      -58.85     61.73 o 
   4  -2  22       75.47      -62.98     62.98 o 
   6  -2  22       82.09       60.64     70.25 o 
 -11  -1  22      553.84      607.12     71.35 o 
  -9  -1  22      929.77     1024.73     68.04 o 
  -7  -1  22      543.79      521.16     60.64 o 
  -5  -1  22     1331.32     1248.31     64.33 o 
  -3  -1  22     1261.16     1436.21     65.83 o 
  -1  -1  22      565.32      515.75     60.24 o 
   1  -1  22       20.62      -57.47     57.47 o 
   3  -1  22      169.98      234.99     56.83 o 
   5  -1  22      107.37       76.02     62.85 o 
 -12   0  22      516.02      598.34     73.13 o 
 -10   0  22      566.63      545.61     64.21 o 
  -8   0  22      481.72      572.55     59.80 o 
  -6   0  22     1050.20     1137.58     63.83 o 
  -4   0  22       47.09       70.79     46.64 o 
  -2   0  22      966.61      954.36     60.91 o 
   0   0  22       49.32      -18.53     39.43 o 
   2   0  22      267.12      162.46     60.01 o 
   4   0  22      317.98      405.05     63.59 o 
   6   0  22       12.12      -40.05     64.33 o 
 -11   1  22      525.93      530.21     71.21 o 
  -9   1  22      954.65      923.46     69.84 o 
  -7   1  22      649.09      692.42     61.08 o 
  -5   1  22     1180.39     1014.01     63.59 o 
  -3   1  22     1047.55     1165.34     61.07 o 
  -1   1  22      551.56      442.00     58.04 o 
   1   1  22       39.41      -56.66     56.66 o 
   3   1  22      154.17       82.08     59.29 o 
   5   1  22       82.98      127.05     60.92 o 
 -12   2  22       65.58       60.78     66.54 o 
 -10   2  22      483.07      557.46     68.31 o 
  -8   2  22     1012.02      953.56     70.96 o 
  -6   2  22     1312.68     1534.72     71.06 o 
  -4   2  22      337.60      463.09     55.64 o 
  -2   2  22      316.66      260.30     57.28 o 
   0   2  22       59.15        9.59     85.88 o 
   2   2  22       19.01       84.22     57.34 o 
   4   2  22       93.52       81.37     61.75 o 
   6   2  22       79.39      180.15     67.37 o 
  -9   3  22      255.28      361.39     67.00 o 
  -7   3  22      511.36      425.31     67.49 o 
  -5   3  22      733.65      727.93     66.88 o 
  -3   3  22      505.37      582.87     64.20 o 
  -1   3  22       60.67       76.42     60.78 o 
   1   3  22      383.40      411.06     66.49 o 
   3   3  22       45.86      -35.67     65.85 o 
  -6   4  22      276.92      418.81     70.03 o 
  -4   4  22      471.10      327.77     72.29 o 
  -2   4  22      138.74      154.25     67.11 o 
   0   4  22      192.84      136.14     48.58 o 
  -6  -4  23      268.92      426.48     70.30 o 
  -4  -4  23      267.43      214.06     71.67 o 
  -2  -4  23      376.58      342.46     73.77 o 
  -9  -3  23      255.43      274.74     71.40 o 
  -7  -3  23      261.85      192.23     69.34 o 
  -5  -3  23      274.71      350.72     63.58 o 
  -3  -3  23      413.30      450.27     66.09 o 
  -1  -3  23      171.16      157.57     64.51 o 
   1  -3  23       11.68      -53.77     67.48 o 
   3  -3  23       46.91      150.08     68.45 o 
 -10  -2  23      212.22      387.95     63.42 o 
  -8  -2  23      209.09      342.38     62.19 o 
  -6  -2  23      879.21      855.25     68.44 o 
  -4  -2  23      755.75      841.75     64.69 o 
  -2  -2  23      670.28      673.85     67.83 o 
   0  -2  23      375.85      361.12     63.68 o 
   2  -2  23      411.25      371.54     68.43 o 
   4  -2  23        6.62      -53.77     66.52 o 
 -11  -1  23       16.63      123.59     64.74 o 
  -9  -1  23      320.88      247.23     63.18 o 
  -7  -1  23      759.98      786.71     65.65 o 
  -5  -1  23     1050.27     1079.36     65.88 o 
  -3  -1  23      594.11      654.43     61.76 o 
  -1  -1  23      987.84      990.71     68.62 o 
   1  -1  23       61.32       73.54     59.41 o 
   3  -1  23       58.00       96.03     59.95 o 
   5  -1  23       37.16       33.47     64.61 o 
 -12   0  23        3.75      -46.09     69.27 o 
 -10   0  23      624.35      589.72     70.28 o 
  -8   0  23      257.06      246.21     59.87 o 
  -6   0  23      934.68      868.15     64.61 o 
  -4   0  23       61.42       94.67     53.78 o 
  -2   0  23     1874.05     2016.31     76.80 o 
   0   0  23      348.30      408.19     50.28 o 
   2   0  23      430.86      300.13     65.83 o 
   4   0  23        1.37      -60.76     60.76 o 
   6   0  23       15.35      -43.62     69.27 o 
 -11   1  23       21.61       48.97     65.16 o 
  -9   1  23      324.69      395.99     61.67 o 
  -7   1  23      857.04      820.66     66.09 o 
  -5   1  23     1281.46     1282.93     67.89 o 
  -3   1  23      679.05      739.17     61.64 o 
  -1   1  23      720.50      717.96     64.54 o 
   1   1  23       57.19       82.18     56.39 o 
   3   1  23       31.10       76.00     58.85 o 
   5   1  23       38.88      -53.77     66.39 o 
 -10   2  23      168.11      249.25     67.25 o 
  -8   2  23      252.54      234.66     63.85 o 
  -6   2  23      801.31      907.12     67.59 o 
  -4   2  23      684.53      766.63     62.60 o 
  -2   2  23      695.39      770.38     65.63 o 
   0   2  23      373.21      413.34     45.03 o 
   2   2  23      412.46      308.88     68.01 o 
   4   2  23       10.79       -5.76     64.19 o 
  -9   3  23      236.72      347.35     71.25 o 
  -7   3  23      256.66      471.79     68.10 o 
  -5   3  23      327.05      390.22     62.49 o 
  -3   3  23      496.89      544.87     67.76 o 
  -1   3  23      187.64      337.96     64.52 o 
   1   3  23        8.67      122.62     63.37 o 
   3   3  23       62.12      134.72     68.05 o 
  -4   4  23      279.74      249.36     71.13 o 
  -2   4  23      286.32      425.96     69.62 o 
  -7  -3  24      539.11      645.39     74.92 o 
  -5  -3  24      254.01      178.77     67.97 o 
  -3  -3  24      489.56      529.29     74.22 o 
  -1  -3  24      421.50      604.29     71.04 o 
   1  -3  24      360.86      456.59     75.69 o 
 -10  -2  24       99.59      167.40     67.23 o 
  -8  -2  24      134.32      116.10     64.36 o 
  -6  -2  24      228.69      264.29     64.53 o 
  -4  -2  24      222.07      139.63     63.15 o 
  -2  -2  24      521.27      670.04     67.64 o 
   0  -2  24      103.96     -123.91    123.91 o 
   2  -2  24      150.23      145.07     70.41 o 
 -11  -1  24       37.41      -50.76     68.45 o 
  -9  -1  24      109.18      186.48     63.53 o 
  -7  -1  24       47.21       28.67     57.48 o 
  -5  -1  24      514.50      532.31     62.28 o 
  -3  -1  24      735.21      760.06     66.06 o 
  -1  -1  24      812.77      812.88     71.17 o 
   1  -1  24      363.81      306.35     69.24 o 
   3  -1  24      361.05      420.21     70.47 o 
 -10   0  24       19.06       25.51     63.23 o 
  -8   0  24      101.49       83.02     59.42 o 
  -6   0  24      395.18      425.13     60.18 o 
  -4   0  24      366.87      396.51     58.25 o 
  -2   0  24      145.02      201.21     58.06 o 
   0   0  24     1168.99     1116.32    122.23 o 
   2   0  24      120.87      -68.89     68.89 o 
   4   0  24      101.23      229.70     63.67 o 
 -11   1  24       46.41      125.80     66.26 o 
  -9   1  24      112.86      107.86     64.50 o 
  -7   1  24       63.49      101.53     59.27 o 
  -5   1  24      440.78      338.08     62.39 o 
  -3   1  24      983.25     1174.78     67.78 o 
  -1   1  24      803.41      836.66     69.38 o 
   1   1  24      320.91      267.70     65.52 o 
   3   1  24      300.19      201.33     67.43 o 
 -10   2  24       95.89       52.41     69.70 o 
  -8   2  24      105.20      123.36     63.26 o 
  -6   2  24      253.86      171.36     63.99 o 
  -4   2  24      279.19      314.20     61.80 o 
  -2   2  24      496.76      524.40     66.67 o 
   0   2  24       88.40       13.85     84.93 o 
   2   2  24      199.59       58.20     70.15 o 
  -7   3  24      500.95      585.91     74.08 o 
  -5   3  24      257.10      289.03     64.81 o 
  -3   3  24      434.55      401.10     71.04 o 
  -1   3  24      442.23      567.65     71.45 o 
   1   3  24      368.77      212.09     74.04 o 
  -5  -3  25      175.63      117.35     71.92 o 
  -3  -3  25      285.90      422.12     70.31 o 
  -1  -3  25      173.61      166.35     71.65 o 
  -8  -2  25       25.25       68.72     66.12 o 
  -6  -2  25       78.04      197.43     64.35 o 
  -4  -2  25       88.85      115.39     62.84 o 
  -2  -2  25      230.29      209.92     68.51 o 
   0  -2  25      389.21      371.64     52.22 o 
   2  -2  25      199.74       94.44     76.73 o 
  -9  -1  25      113.61       67.93     66.69 o 
  -7  -1  25      111.23       76.57     63.12 o 
  -5  -1  25      123.35      137.51     60.24 o 
  -3  -1  25       18.82      -60.90     60.90 o 
  -1  -1  25      633.54      563.35     72.07 o 
   1  -1  25      129.16      -33.48     71.22 o 
   3  -1  25      296.79      320.93     73.19 o 
 -10   0  25       33.42       67.90     67.08 o 
  -8   0  25       26.24       35.94     62.83 o 
  -6   0  25       16.79      -40.88     58.02 o 
  -4   0  25      323.31      313.03     61.40 o 
  -2   0  25        5.00      109.04     56.78 o 
   0   0  25      390.97      297.91    145.43 o 
   2   0  25      218.75      -26.91     71.25 o 
   4   0  25      420.64      580.48     73.37 o 
  -9   1  25      146.01      149.04     68.21 o 
  -7   1  25      102.18       66.96     62.30 o 
  -5   1  25      127.94      112.53     59.15 o 
  -3   1  25        1.63        1.37     58.70 o 
  -1   1  25      693.53      644.53     72.50 o 
   1   1  25      185.21      -71.65     71.65 o 
   3   1  25      301.43      405.25     72.78 o 
  -8   2  25       26.35      -54.18     67.76 o 
  -6   2  25       79.80       49.12     62.70 o 
  -4   2  25       95.22      103.32     64.08 o 
  -2   2  25      286.87      350.32     66.47 o 
   0   2  25      331.30      360.75    135.63 o 
   2   2  25      179.18       32.94     72.61 o 
  -5   3  25      182.61      126.69     69.73 o 
  -3   3  25      271.42      192.51     71.81 o 
  -1   3  25      127.37      187.87     69.85 o 
  -6  -2  26       38.46       17.70     65.85 o 
  -4  -2  26      102.03      179.20     65.86 o 
  -2  -2  26      127.51      202.14     69.16 o 
   0  -2  26      254.88      266.25     75.24 o 
  -9  -1  26      206.50      253.82     68.77 o 
  -7  -1  26      303.13      353.08     68.67 o 
  -5  -1  26       98.98       54.34     64.35 o 
  -3  -1  26       20.33       44.31     62.96 o 
  -1  -1  26       35.20       19.75     64.20 o 
   1  -1  26       73.13       95.63     68.60 o 
  -8   0  26       58.44       -1.51     66.40 o 
  -6   0  26       22.46      -58.30     62.00 o 
  -4   0  26        5.40       88.61     60.35 o 
  -2   0  26       20.49      -15.09     62.00 o 
   0   0  26      130.45       52.59     47.27 o 
   2   0  26       32.68      -79.15     79.15 o 
  -9   1  26      202.13      258.62     70.83 o 
  -7   1  26      318.06      310.53     70.87 o 
  -5   1  26      129.80      158.92     62.03 o 
  -3   1  26       12.86       -8.37     60.90 o 
  -1   1  26       68.16      -48.02     67.36 o 
   1   1  26       57.86      -69.56     69.56 o 
  -6   2  26       36.96      153.23     65.85 o 
  -4   2  26       92.04       39.10     67.78 o 
  -2   2  26      149.10      126.81     67.94 o 
   0   2  26      244.94      211.67     65.49 o 
  -4  -2  27       61.55      121.55     67.91 o 
  -7  -1  27       85.15      115.94     66.54 o 
  -5  -1  27      126.70      238.92     66.01 o 
  -3  -1  27      241.65      245.48     69.33 o 
  -1  -1  27        3.59       16.32     67.62 o 
  -8   0  27      963.97     1125.65     81.79 o 
  -6   0  27      341.23      248.74     71.97 o 
  -4   0  27       56.97       50.35     65.85 o 
  -2   0  27        9.47       27.57     63.64 o 
   0   0  27        7.69      -12.36    103.90 o 
  -7   1  27      102.54       46.65     69.02 o 
  -5   1  27      128.12       -7.41     67.93 o 
  -3   1  27      303.47      215.06     68.39 o 
  -1   1  27        1.57       25.37     66.93 o 
  -4   0  28       94.80      180.43     70.39 o 
                                                 
